# Supplementary material for: Analysing the determinants of healthcare insurance uptake in Nigeria
Source: BMC Health Serv Res. 2025 Oct 6;25:1310. doi: 10.1186/s12913-025-13422-0 (PMC12502249; doi:10.1186/s12913-025-13422-0)
Supplement: Supplementary file 2 — Supplementary Material 2. [file 12913_2025_13422_MOESM2_ESM.xlsx]

## Sheet: Data
caseid	insured	insure_cbi	insure_ebi	insure_pri	insure_ss	educ_level	age_hh	own_bank_acc	wealth	marital	employ_type
101	0	0	0	0	0	1	82	1	1	0	0
102	0	0	0	0	0	1	30	1	1	1	1
103	0	0	0	0	0	1	36	0	1	1	1
104	0	0	0	0	0	1	35	1	1	1	1
105	0	0	0	0	0	1	43	1	1	1	1
106	0	0	0	0	0	1	43	1	1	1	1
107	0	0	0	0	0	1	39	1	1	1	0
108	0	0	0	0	0	1	35	1	1	1	1
109	0	0	0	0	0	1	28	1	1	1	0
110	0	0	0	0	0	1	28	1	1	1	0
111	0	0	0	0	0	1	35	1	1	1	1
112	0	0	0	0	0	1	37	1	1	1	1
113	0	0	0	0	0	1	37	1	1	1	1
114	0	0	0	0	0	1	34	1	1	0	0
115	0	0	0	0	0	1	34	1	1	1	0
116	0	0	0	0	0	1	39	1	1	1	1
117	0	0	0	0	0	1	68	0	1	1	1
118	0	0	0	0	0	1	68	0	1	1	1
119	0	0	0	0	0	1	37	0	1	1	1
120	0	0	0	0	0	1	37	0	1	1	1
121	0	0	0	0	0	1	37	1	1	1	1
122	0	0	0	0	0	1	40	1	1	1	1
123	0	0	0	0	0	0	49	0	1	1	1
124	0	0	0	0	0	0	49	0	1	1	1
125	0	0	0	0	0	0	45	0	1	1	0
126	0	0	0	0	0	0	45	0	1	1	0
127	0	0	0	0	0	0	45	0	1	1	0
128	0	0	0	0	0	1	36	0	1	1	1
129	0	0	0	0	0	0	31	1	1	1	1
130	0	0	0	0	0	1	65	1	1	1	1
131	0	0	0	0	0	1	36	1	1	1	0
132	0	0	0	0	0	1	33	0	1	1	1
133	0	0	0	0	0	1	33	0	1	1	1
134	0	0	0	0	0	1	36	1	1	1	0
135	0	0	0	0	0	1	42	1	1	1	1
136	0	0	0	0	0	1	42	1	1	1	1
137	0	0	0	0	0	1	39	1	1	1	1
138	0	0	0	0	0	1	54	1	1	1	1
139	0	0	0	0	0	1	41	1	1	1	1
140	0	0	0	0	0	1	41	1	1	1	1
141	0	0	0	0	0	1	41	1	1	1	1
142	0	0	0	0	0	1	40	1	1	1	1
143	0	0	0	0	0	1	46	0	1	1	1
144	0	0	0	0	0	1	63	1	1	1	1
145	0	0	0	0	0	1	54	1	1	1	1
146	0	0	0	0	0	1	48	1	1	1	1
147	0	0	0	0	0	1	40	1	1	1	1
148	0	0	0	0	0	1	40	1	1	1	1
149	0	0	0	0	0	1	80	0	0	0	1
150	0	0	0	0	0	1	36	1	1	1	1
151	0	0	0	0	0	1	36	1	1	1	1
152	1	0	0	1	0	1	46	1	1	1	1
153	0	0	0	0	0	1	54	0	1	1	1
154	0	0	0	0	0	0	76	1	1	1	1
155	0	0	0	0	0	1	55	0	1	1	1
156	0	0	0	0	0	1	26	0	1	1	1
157	0	0	0	0	0	1	26	0	1	1	1
158	0	0	0	0	0	0	39	0	0	1	0
159	0	0	0	0	0	1	30	0	1	1	1
160	0	0	0	0	0	0	35	0	1	1	1
161	0	0	0	0	0	0	45	0	1	1	1
162	0	0	0	0	0	1	83	0	1	1	1
163	0	0	0	0	0	1	83	0	1	1	1
164	0	0	0	0	0	0	45	1	1	0	1
165	0	0	0	0	0	0	45	1	1	0	1
166	0	0	0	0	0	0	32	0	0	0	1
167	0	0	0	0	0	0	32	0	0	0	1
168	0	0	0	0	0	0	40	0	0	1	1
169	0	0	0	0	0	0	33	0	1	1	1
170	0	0	0	0	0	1	41	0	1	1	1
171	0	0	0	0	0	1	36	0	1	1	0
172	0	0	0	0	0	1	36	0	1	1	0
173	0	0	0	0	0	1	36	0	1	1	0
174	0	0	0	0	0	0	28	0	1	1	1
175	0	0	0	0	0	0	28	0	1	1	1
176	0	0	0	0	0	1	27	1	1	1	1
177	0	0	0	0	0	0	35	0	1	1	1
178	0	0	0	0	0	0	35	0	1	1	1
179	0	0	0	0	0	1	30	0	1	1	1
180	0	0	0	0	0	1	23	0	1	1	1
181	0	0	0	0	0	1	23	0	1	1	1
182	0	0	0	0	0	0	39	0	0	0	1
183	0	0	0	0	0	0	54	0	1	1	1
184	0	0	0	0	0	0	54	0	1	1	1
185	0	0	0	0	0	1	54	0	1	1	1
186	0	0	0	0	0	1	38	0	1	1	1
187	0	0	0	0	0	1	38	0	1	1	1
188	0	0	0	0	0	0	26	0	1	1	1
189	0	0	0	0	0	0	26	0	1	1	1
190	0	0	0	0	0	1	28	1	1	1	1
191	0	0	0	0	0	1	59	0	1	1	1
192	0	0	0	0	0	0	45	0	1	0	1
193	0	0	0	0	0	1	45	0	1	0	1
194	0	0	0	0	0	1	27	0	1	1	1
195	0	0	0	0	0	1	39	0	1	1	1
196	0	0	0	0	0	0	38	0	1	1	1
197	0	0	0	0	0	1	57	0	0	1	1
198	0	0	0	0	0	1	57	0	0	1	1
199	0	0	0	0	0	1	57	0	0	1	0
200	0	0	0	0	0	0	76	0	0	1	1
201	0	0	0	0	0	0	46	0	1	1	1
202	0	0	0	0	0	0	46	0	1	1	1
203	0	0	0	0	0	0	50	0	1	1	1
204	0	0	0	0	0	1	35	0	0	1	1
205	0	0	0	0	0	1	35	0	0	1	1
206	0	0	0	0	0	1	35	1	1	1	1
207	0	0	0	0	0	1	46	0	1	1	1
208	0	0	0	0	0	1	34	1	1	1	1
209	0	0	0	0	0	1	30	0	1	1	1
210	0	0	0	0	0	1	30	0	1	1	1
211	0	0	0	0	0	1	30	0	1	1	1
212	0	0	0	0	0	0	55	0	1	1	1
213	0	0	0	0	0	1	36	0	1	1	1
214	0	0	0	0	0	1	43	1	1	1	0
215	0	0	0	0	0	1	43	1	1	1	0
216	0	0	0	0	0	0	49	0	0	1	1
217	0	0	0	0	0	0	49	0	0	1	1
218	0	0	0	0	0	1	43	1	1	1	1
219	0	0	0	0	0	1	35	1	1	1	1
220	0	0	0	0	0	1	32	1	1	1	1
221	0	0	0	0	0	1	37	0	1	1	1
222	0	0	0	0	0	0	60	0	1	1	1
223	0	0	0	0	0	1	31	1	1	1	1
224	0	0	0	0	0	1	31	1	1	1	1
225	0	0	0	0	0	1	23	0	1	1	1
226	0	0	0	0	0	1	34	0	1	1	1
227	0	0	0	0	0	1	34	0	1	1	1
228	0	0	0	0	0	1	34	0	1	1	1
229	0	0	0	0	0	1	45	1	1	1	1
230	0	0	0	0	0	1	34	1	1	1	1
231	0	0	0	0	0	1	32	0	1	1	1
232	0	0	0	0	0	1	32	0	1	1	1
233	1	0	1	0	0	1	42	1	1	1	1
234	1	0	1	0	0	1	42	1	1	1	1
235	0	0	0	0	0	1	42	1	1	1	1
236	0	0	0	0	0	0	34	0	0	1	1
237	0	0	0	0	0	0	34	0	0	1	1
238	0	0	0	0	0	0	37	0	0	1	1
239	0	0	0	0	0	1	38	0	0	1	1
240	0	0	0	0	0	0	55	0	0	1	1
241	0	0	0	0	0	0	32	0	0	1	1
242	0	0	0	0	0	0	66	0	0	1	1
243	0	0	0	0	0	0	35	0	0	1	1
244	0	0	0	0	0	0	35	0	0	1	1
245	0	0	0	0	0	0	33	0	0	1	1
246	0	0	0	0	0	0	33	0	0	1	1
247	0	0	0	0	0	0	30	0	0	1	1
248	0	0	0	0	0	0	30	0	0	1	1
249	0	0	0	0	0	0	30	0	0	1	1
250	0	0	0	0	0	0	32	0	0	1	1
251	0	0	0	0	0	0	57	0	0	1	1
252	0	0	0	0	0	0	57	0	0	1	1
253	0	0	0	0	0	0	23	0	1	1	1
254	0	0	0	0	0	0	23	0	1	1	1
255	0	0	0	0	0	0	45	0	0	1	1
256	0	0	0	0	0	1	26	0	0	1	1
257	0	0	0	0	0	1	35	0	1	1	1
258	0	0	0	0	0	0	37	0	1	1	1
259	0	0	0	0	0	0	37	0	1	1	1
260	0	0	0	0	0	0	67	0	0	1	1
261	0	0	0	0	0	0	67	0	0	1	1
262	0	0	0	0	0	0	67	0	0	1	1
263	0	0	0	0	0	0	37	0	0	1	1
264	0	0	0	0	0	0	37	0	0	1	1
265	0	0	0	0	0	0	45	0	0	1	1
266	0	0	0	0	0	0	45	0	0	1	1
267	0	0	0	0	0	0	44	0	0	1	1
268	0	0	0	0	0	1	33	0	0	1	1
269	0	0	0	0	0	0	26	0	1	1	1
270	0	0	0	0	0	0	36	0	1	1	1
271	0	0	0	0	0	0	36	0	1	1	1
272	0	0	0	0	0	0	45	0	0	1	1
273	0	0	0	0	0	0	23	0	1	1	1
274	0	0	0	0	0	0	40	0	1	1	1
275	0	0	0	0	0	0	49	0	1	1	1
276	0	0	0	0	0	0	49	0	1	1	1
277	0	0	0	0	0	0	50	0	0	1	1
278	0	0	0	0	0	0	23	0	0	1	1
279	0	0	0	0	0	0	23	0	0	1	1
280	0	0	0	0	0	0	30	0	0	0	1
281	0	0	0	0	0	0	30	0	0	0	1
282	0	0	0	0	0	0	33	0	1	1	1
283	0	0	0	0	0	0	33	0	1	1	1
284	0	0	0	0	0	0	42	0	1	1	1
285	0	0	0	0	0	0	42	0	1	1	1
286	0	0	0	0	0	0	49	0	0	1	1
287	0	0	0	0	0	1	39	0	0	1	1
288	0	0	0	0	0	0	47	0	0	1	1
289	0	0	0	0	0	1	30	0	1	1	1
290	0	0	0	0	0	1	24	0	0	1	1
291	0	0	0	0	0	1	39	1	1	1	1
292	0	0	0	0	0	0	35	0	0	1	1
293	0	0	0	0	0	0	35	0	0	1	1
294	0	0	0	0	0	0	46	0	0	1	1
295	0	0	0	0	0	0	55	0	0	1	1
296	0	0	0	0	0	0	40	0	0	1	1
297	0	0	0	0	0	0	36	0	1	1	0
298	0	0	0	0	0	0	54	0	0	1	1
299	0	0	0	0	0	0	26	0	0	1	1
300	0	0	0	0	0	0	26	0	0	1	1
301	0	0	0	0	0	0	41	1	0	1	1
302	0	0	0	0	0	0	41	1	0	1	1
303	0	0	0	0	0	0	39	0	0	1	1
304	0	0	0	0	0	0	39	0	0	1	1
305	0	0	0	0	0	1	25	0	0	1	1
306	0	0	0	0	0	1	26	0	1	1	1
307	0	0	0	0	0	1	30	1	1	1	1
308	0	0	0	0	0	1	33	0	1	1	1
309	0	0	0	0	0	1	33	0	1	1	1
310	0	0	0	0	0	0	54	0	1	1	1
311	0	0	0	0	0	1	50	0	0	1	1
312	0	0	0	0	0	1	43	0	0	1	0
313	0	0	0	0	0	1	43	0	0	1	0
314	0	0	0	0	0	0	54	0	0	1	0
315	0	0	0	0	0	1	40	0	1	1	1
316	0	0	0	0	0	1	40	0	1	1	1
317	0	0	0	0	0	1	40	0	1	1	1
318	0	0	0	0	0	0	35	0	0	1	1
319	0	0	0	0	0	1	37	0	0	1	1
320	0	0	0	0	0	0	33	0	0	1	1
321	0	0	0	0	0	0	33	0	0	1	1
322	0	0	0	0	0	1	22	0	0	1	1
323	0	0	0	0	0	1	25	0	1	1	1
324	0	0	0	0	0	0	30	0	0	1	1
325	0	0	0	0	0	0	30	0	0	1	1
326	0	0	0	0	0	0	30	0	0	1	1
327	0	0	0	0	0	0	32	0	0	1	1
328	0	0	0	0	0	0	32	0	0	1	1
329	0	0	0	0	0	0	32	0	0	1	1
330	0	0	0	0	0	1	33	0	0	0	1
331	0	0	0	0	0	0	31	0	0	1	1
332	0	0	0	0	0	0	31	0	0	1	1
333	0	0	0	0	0	0	33	0	0	1	1
334	0	0	0	0	0	0	38	0	0	1	1
335	0	0	0	0	0	0	58	0	1	0	1
336	0	0	0	0	0	0	41	0	0	1	1
337	0	0	0	0	0	0	41	0	0	1	1
338	0	0	0	0	0	0	36	0	1	1	1
339	0	0	0	0	0	1	32	0	1	1	1
340	0	0	0	0	0	1	32	0	1	1	1
341	0	0	0	0	0	1	26	0	0	1	1
342	0	0	0	0	0	1	38	1	1	1	0
343	0	0	0	0	0	0	57	0	0	1	1
344	0	0	0	0	0	0	57	0	0	1	1
345	0	0	0	0	0	0	37	0	0	1	1
346	0	0	0	0	0	0	40	0	0	1	1
347	0	0	0	0	0	0	40	0	0	1	1
348	0	0	0	0	0	1	57	0	1	1	1
349	0	0	0	0	0	1	57	0	1	1	1
350	0	0	0	0	0	1	26	0	0	1	1
351	0	0	0	0	0	0	27	0	0	1	1
352	0	0	0	0	0	0	27	0	0	1	1
353	0	0	0	0	0	0	30	0	0	1	1
354	0	0	0	0	0	1	40	0	0	1	1
355	0	0	0	0	0	1	40	0	0	1	1
356	0	0	0	0	0	0	41	0	1	0	1
357	0	0	0	0	0	0	45	0	1	1	1
358	0	0	0	0	0	0	76	0	0	1	1
359	0	0	0	0	0	1	53	0	1	1	1
360	0	0	0	0	0	0	58	0	0	1	1
361	0	0	0	0	0	1	23	0	0	1	1
362	0	0	0	0	0	0	75	0	0	1	1
363	0	0	0	0	0	0	75	0	0	1	1
364	0	0	0	0	0	0	75	0	0	1	0
365	0	0	0	0	0	1	24	0	0	1	1
366	0	0	0	0	0	1	24	0	0	1	1
367	0	0	0	0	0	0	37	0	0	1	1
368	0	0	0	0	0	0	37	0	0	1	1
369	0	0	0	0	0	0	54	0	0	1	1
370	0	0	0	0	0	0	54	0	0	1	1
371	0	0	0	0	0	0	54	0	0	1	1
372	0	0	0	0	0	1	68	0	0	1	1
373	0	0	0	0	0	0	24	0	0	0	1
374	0	0	0	0	0	1	30	0	0	1	1
375	0	0	0	0	0	1	30	0	0	1	1
376	0	0	0	0	0	1	30	0	0	1	1
377	0	0	0	0	0	1	72	0	0	1	0
378	0	0	0	0	0	0	72	0	0	1	1
379	0	0	0	0	0	0	72	0	0	1	1
380	0	0	0	0	0	0	38	0	0	1	1
381	0	0	0	0	0	1	33	0	0	1	1
382	0	0	0	0	0	1	33	0	0	1	1
383	0	0	0	0	0	1	37	0	1	1	1
384	0	0	0	0	0	1	37	0	1	1	1
385	0	0	0	0	0	1	37	0	1	1	1
386	0	0	0	0	0	1	33	0	0	1	1
387	0	0	0	0	0	1	33	0	0	1	1
388	0	0	0	0	0	0	38	0	0	1	1
389	0	0	0	0	0	0	32	0	0	1	1
390	0	0	0	0	0	0	75	0	1	1	1
391	0	0	0	0	0	0	75	0	1	1	1
392	0	0	0	0	0	1	35	0	1	1	1
393	0	0	0	0	0	1	39	0	1	1	1
394	0	0	0	0	0	0	33	0	0	1	1
395	0	0	0	0	0	0	48	0	0	1	1
396	0	0	0	0	0	0	48	0	0	1	1
397	0	0	0	0	0	0	32	0	1	1	1
398	0	0	0	0	0	0	32	0	1	1	1
399	0	0	0	0	0	0	35	0	0	1	1
400	0	0	0	0	0	0	35	0	0	1	1
401	0	0	0	0	0	0	27	0	0	1	1
402	0	0	0	0	0	0	42	0	0	1	1
403	0	0	0	0	0	0	40	0	1	1	1
404	0	0	0	0	0	1	38	0	0	1	1
405	0	0	0	0	0	1	36	0	1	1	1
406	0	0	0	0	0	1	36	0	1	1	1
407	0	0	0	0	0	0	57	0	0	1	1
408	0	0	0	0	0	0	57	0	0	1	1
409	0	0	0	0	0	1	30	0	1	1	1
410	0	0	0	0	0	1	30	0	1	1	1
411	0	0	0	0	0	1	33	1	1	1	1
412	0	0	0	0	0	1	33	1	1	1	1
413	0	0	0	0	0	1	45	0	1	1	1
414	0	0	0	0	0	1	45	0	1	1	1
415	0	0	0	0	0	0	59	0	1	0	1
416	0	0	0	0	0	0	59	0	1	0	1
417	0	0	0	0	0	0	27	0	0	0	1
418	0	0	0	0	0	1	35	0	1	0	1
419	0	0	0	0	0	1	52	0	1	1	1
420	0	0	0	0	0	1	52	0	1	1	1
421	0	0	0	0	0	1	39	1	1	1	1
422	0	0	0	0	0	1	39	1	1	1	1
423	0	0	0	0	0	1	33	0	1	1	1
424	0	0	0	0	0	1	33	0	1	1	1
425	0	0	0	0	0	1	29	0	0	1	1
426	0	0	0	0	0	1	34	0	0	1	1
427	0	0	0	0	0	0	41	0	1	1	1
428	0	0	0	0	0	0	41	0	1	1	1
429	0	0	0	0	0	0	30	0	0	1	1
430	0	0	0	0	0	0	24	0	0	1	1
431	0	0	0	0	0	0	24	0	0	1	1
432	0	0	0	0	0	0	46	0	0	1	1
433	0	0	0	0	0	1	43	0	0	1	1
434	0	0	0	0	0	1	43	0	0	1	1
435	0	0	0	0	0	0	32	0	1	1	1
436	0	0	0	0	0	1	46	0	0	1	1
437	0	0	0	0	0	0	46	0	0	1	1
438	0	0	0	0	0	1	55	0	0	1	1
439	0	0	0	0	0	1	55	0	0	1	1
440	0	0	0	0	0	1	32	0	0	1	1
441	0	0	0	0	0	1	34	0	0	1	1
442	0	0	0	0	0	1	27	0	0	1	1
443	0	0	0	0	0	0	36	0	0	1	1
444	0	0	0	0	0	0	36	0	0	1	1
445	0	0	0	0	0	1	26	0	0	1	1
446	0	0	0	0	0	0	33	0	0	1	1
447	0	0	0	0	0	0	33	0	0	1	1
448	0	0	0	0	0	1	45	0	1	0	1
449	0	0	0	0	0	0	67	0	0	1	0
450	0	0	0	0	0	0	67	0	0	1	0
451	0	0	0	0	0	1	22	0	0	1	1
452	0	0	0	0	0	0	22	0	0	1	1
453	0	0	0	0	0	0	38	0	0	1	1
454	0	0	0	0	0	0	38	0	0	1	1
455	0	0	0	0	0	0	56	0	0	0	1
456	0	0	0	0	0	0	45	0	0	0	1
457	0	0	0	0	0	0	63	0	1	1	1
458	0	0	0	0	0	0	63	0	1	1	1
459	0	0	0	0	0	0	44	0	0	1	1
460	0	0	0	0	0	0	31	0	0	1	1
461	0	0	0	0	0	0	31	0	0	1	1
462	0	0	0	0	0	0	37	0	0	0	1
463	0	0	0	0	0	1	22	0	0	1	1
464	0	0	0	0	0	1	55	0	0	1	1
465	0	0	0	0	0	0	22	0	0	1	1
466	0	0	0	0	0	0	44	0	1	1	0
467	0	0	0	0	0	0	42	0	0	1	1
468	0	0	0	0	0	0	42	0	0	1	1
469	0	0	0	0	0	1	24	0	0	1	1
470	0	0	0	0	0	1	24	0	0	1	1
471	0	0	0	0	0	0	38	0	0	1	1
472	0	0	0	0	0	0	38	0	0	1	1
473	0	0	0	0	0	1	35	0	0	1	1
474	0	0	0	0	0	1	35	0	0	1	1
475	0	0	0	0	0	0	30	0	0	1	1
476	0	0	0	0	0	1	26	0	0	1	1
477	0	0	0	0	0	0	30	0	0	1	1
478	0	0	0	0	0	0	30	0	0	1	1
479	0	0	0	0	0	1	26	0	0	1	1
480	0	0	0	0	0	1	28	0	1	1	1
481	0	0	0	0	0	1	28	0	1	1	1
482	0	0	0	0	0	0	33	0	0	1	1
483	0	0	0	0	0	0	33	0	0	1	1
484	0	0	0	0	0	1	49	0	0	1	1
485	0	0	0	0	0	1	49	0	0	1	1
486	0	0	0	0	0	0	30	0	0	1	0
487	0	0	0	0	0	1	34	0	0	1	1
488	0	0	0	0	0	1	36	0	0	1	1
489	0	0	0	0	0	1	31	0	0	1	1
490	0	0	0	0	0	1	31	0	0	1	1
491	0	0	0	0	0	0	27	0	0	1	1
492	0	0	0	0	0	0	27	0	0	1	1
493	0	0	0	0	0	0	67	0	0	1	1
494	0	0	0	0	0	0	64	0	1	1	1
495	0	0	0	0	0	0	32	0	0	1	1
496	0	0	0	0	0	0	45	0	0	1	1
497	0	0	0	0	0	0	31	0	0	1	1
498	0	0	0	0	0	0	25	0	0	1	0
499	0	0	0	0	0	1	32	0	0	1	1
500	0	0	0	0	0	0	34	0	0	1	1
501	0	0	0	0	0	1	40	0	0	1	1
502	0	0	0	0	0	1	40	0	0	1	1
503	0	0	0	0	0	1	40	0	0	1	1
504	0	0	0	0	0	1	38	0	0	1	1
505	0	0	0	0	0	1	38	0	0	1	1
506	0	0	0	0	0	1	43	0	0	1	1
507	0	0	0	0	0	1	43	0	0	1	1
508	0	0	0	0	0	1	41	0	0	1	1
509	0	0	0	0	0	1	41	0	0	1	1
510	0	0	0	0	0	0	83	0	0	1	1
511	0	0	0	0	0	0	83	0	0	1	1
512	0	0	0	0	0	0	83	0	0	0	1
513	0	0	0	0	0	1	42	0	0	1	1
514	0	0	0	0	0	1	30	1	1	1	1
515	0	0	0	0	0	1	30	1	1	1	1
516	0	0	0	0	0	0	33	0	0	1	1
517	0	0	0	0	0	0	33	0	0	1	1
518	0	0	0	0	0	0	37	0	0	1	1
519	0	0	0	0	0	0	71	0	0	1	1
520	0	0	0	0	0	0	34	0	0	1	1
521	0	0	0	0	0	0	34	0	0	1	1
522	0	0	0	0	0	0	45	0	0	1	1
523	0	0	0	0	0	0	45	0	0	1	1
524	0	0	0	0	0	0	45	0	1	0	1
525	0	0	0	0	0	0	37	0	0	1	1
526	0	0	0	0	0	0	37	0	0	1	1
527	0	0	0	0	0	0	23	0	0	1	1
528	0	0	0	0	0	1	67	0	0	1	1
529	0	0	0	0	0	0	31	0	0	1	1
530	0	0	0	0	0	0	50	0	0	1	1
531	0	0	0	0	0	0	50	0	0	1	1
532	0	0	0	0	0	0	25	0	0	1	1
533	0	0	0	0	0	0	30	0	0	1	0
534	0	0	0	0	0	0	30	0	0	1	0
535	0	0	0	0	0	0	32	0	0	1	1
536	0	0	0	0	0	0	32	0	0	1	1
537	0	0	0	0	0	0	48	0	1	1	1
538	0	0	0	0	0	0	37	0	0	1	1
539	0	0	0	0	0	0	37	0	0	1	1
540	0	0	0	0	0	0	31	0	0	1	1
541	0	0	0	0	0	0	31	0	0	1	1
542	0	0	0	0	0	1	35	0	0	1	0
543	0	0	0	0	0	1	35	0	0	1	0
544	0	0	0	0	0	1	35	0	0	1	0
545	0	0	0	0	0	0	46	0	0	1	1
546	0	0	0	0	0	1	31	0	0	1	0
547	0	0	0	0	0	1	22	0	1	1	1
548	0	0	0	0	0	1	36	0	0	1	1
549	0	0	0	0	0	1	36	0	0	1	1
550	0	0	0	0	0	1	36	0	0	1	1
551	0	0	0	0	0	0	43	0	0	1	1
552	0	0	0	0	0	0	43	0	0	1	1
553	0	0	0	0	0	1	25	0	0	1	1
554	0	0	0	0	0	1	72	0	1	1	0
555	0	0	0	0	0	1	26	0	0	1	1
556	0	0	0	0	0	1	26	0	0	1	1
557	0	0	0	0	0	0	32	0	0	1	1
558	0	0	0	0	0	0	18	0	0	1	1
559	0	0	0	0	0	0	32	0	0	1	1
560	0	0	0	0	0	0	32	0	0	1	1
561	0	0	0	0	0	1	32	0	0	1	1
562	0	0	0	0	0	1	32	0	0	1	1
563	0	0	0	0	0	0	37	0	0	1	1
564	0	0	0	0	0	0	37	0	0	1	1
565	0	0	0	0	0	1	26	0	1	1	1
566	0	0	0	0	0	0	65	0	1	1	1
567	0	0	0	0	0	0	65	0	1	1	1
568	0	0	0	0	0	1	45	0	0	1	1
569	0	0	0	0	0	0	47	0	0	1	1
570	0	0	0	0	0	1	30	0	1	1	1
571	0	0	0	0	0	1	30	0	1	1	1
572	0	0	0	0	0	1	47	0	1	1	1
573	0	0	0	0	0	0	42	0	0	1	1
574	0	0	0	0	0	0	42	0	0	1	1
575	0	0	0	0	0	1	33	0	0	1	1
576	0	0	0	0	0	1	33	0	0	1	1
577	0	0	0	0	0	1	64	0	0	1	1
578	0	0	0	0	0	1	33	0	1	1	1
579	0	0	0	0	0	1	33	0	1	1	1
580	0	0	0	0	0	1	24	0	1	1	1
581	0	0	0	0	0	1	24	0	1	1	1
582	0	0	0	0	0	0	81	0	0	1	1
583	0	0	0	0	0	1	34	0	0	1	1
584	0	0	0	0	0	1	34	0	0	1	1
585	0	0	0	0	0	1	34	0	0	1	1
586	0	0	0	0	0	1	34	0	0	1	1
587	0	0	0	0	0	1	29	0	0	0	1
588	0	0	0	0	0	1	36	0	1	1	1
589	0	0	0	0	0	1	35	0	0	1	1
590	0	0	0	0	0	1	43	0	1	1	1
591	0	0	0	0	0	0	42	0	0	1	1
592	0	0	0	0	0	0	39	0	1	1	1
593	0	0	0	0	0	0	39	0	1	1	1
594	0	0	0	0	0	0	39	0	1	1	1
595	0	0	0	0	0	1	41	0	0	1	1
596	0	0	0	0	0	1	49	0	1	0	1
597	0	0	0	0	0	1	32	0	1	1	1
598	0	0	0	0	0	0	32	0	1	1	1
599	0	0	0	0	0	0	32	0	1	1	1
600	0	0	0	0	0	0	40	0	0	0	1
601	0	0	0	0	0	1	37	0	0	1	1
602	0	0	0	0	0	0	48	0	1	1	1
603	0	0	0	0	0	1	60	0	1	1	1
604	0	0	0	0	0	1	60	0	1	1	1
605	0	0	0	0	0	1	60	0	1	0	1
606	0	0	0	0	0	1	63	0	1	1	0
607	0	0	0	0	0	1	27	0	1	1	1
608	0	0	0	0	0	1	27	0	1	1	1
609	0	0	0	0	0	1	74	0	0	1	1
610	0	0	0	0	0	1	67	0	1	1	1
611	0	0	0	0	0	0	40	0	1	0	1
612	0	0	0	0	0	0	46	0	0	1	1
613	0	0	0	0	0	0	46	0	0	1	1
614	0	0	0	0	0	0	46	0	0	1	1
615	0	0	0	0	0	0	46	0	0	1	1
616	0	0	0	0	0	1	56	1	1	1	0
617	0	0	0	0	0	0	30	0	0	1	1
618	0	0	0	0	0	0	30	0	0	1	1
619	0	0	0	0	0	1	41	0	1	1	1
620	0	0	0	0	0	1	41	0	1	1	1
621	0	0	0	0	0	1	53	0	1	1	1
622	0	0	0	0	0	1	48	0	1	1	1
623	0	0	0	0	0	1	48	0	1	1	1
624	0	0	0	0	0	1	42	0	1	1	1
625	0	0	0	0	0	1	42	0	1	1	1
626	0	0	0	0	0	0	49	0	1	1	1
627	0	0	0	0	0	0	49	0	1	1	1
628	0	0	0	0	0	0	58	0	1	1	1
629	0	0	0	0	0	0	40	0	1	1	1
630	0	0	0	0	0	0	40	0	1	1	1
631	0	0	0	0	0	0	40	0	1	1	1
632	0	0	0	0	0	1	40	0	1	1	1
633	0	0	0	0	0	1	40	0	1	1	1
634	0	0	0	0	0	1	48	0	1	1	1
635	0	0	0	0	0	1	48	0	1	1	1
636	0	0	0	0	0	1	48	0	1	1	0
637	0	0	0	0	0	1	48	0	1	1	0
638	0	0	0	0	0	1	46	0	0	1	1
639	0	0	0	0	0	0	34	0	1	1	1
640	0	0	0	0	0	0	37	0	1	1	1
641	0	0	0	0	0	0	36	0	1	1	1
642	0	0	0	0	0	0	36	0	1	1	1
643	0	0	0	0	0	0	83	0	1	1	1
644	0	0	0	0	0	0	83	0	1	1	1
645	0	0	0	0	0	1	33	1	1	1	0
646	0	0	0	0	0	1	33	1	1	1	0
647	0	0	0	0	0	1	33	1	1	1	0
648	0	0	0	0	0	1	30	0	1	1	1
649	0	0	0	0	0	1	30	0	1	1	1
650	0	0	0	0	0	1	55	0	1	1	1
651	0	0	0	0	0	1	26	0	1	1	1
652	0	0	0	0	0	1	26	0	1	1	1
653	0	0	0	0	0	1	46	0	1	0	1
654	0	0	0	0	0	0	56	0	1	0	1
655	0	0	0	0	0	0	37	0	1	1	1
656	0	0	0	0	0	0	37	0	1	1	1
657	0	0	0	0	0	0	44	0	1	1	1
658	0	0	0	0	0	1	38	0	0	0	1
659	0	0	0	0	0	1	38	0	0	0	1
660	0	0	0	0	0	0	45	0	1	1	1
661	0	0	0	0	0	0	45	0	1	1	1
662	0	0	0	0	0	1	45	0	1	1	1
663	0	0	0	0	0	1	45	0	1	1	1
664	0	0	0	0	0	0	48	0	1	1	1
665	0	0	0	0	0	1	35	0	1	1	1
666	0	0	0	0	0	1	30	0	1	1	1
667	0	0	0	0	0	1	30	0	1	1	1
668	0	0	0	0	0	1	40	0	1	1	1
669	0	0	0	0	0	1	40	0	1	1	1
670	0	0	0	0	0	1	46	0	1	1	1
671	0	0	0	0	0	0	35	0	0	0	1
672	0	0	0	0	0	0	35	0	0	0	1
673	0	0	0	0	0	1	38	0	1	1	0
674	0	0	0	0	0	1	38	0	1	1	0
675	0	0	0	0	0	0	29	0	1	1	0
676	0	0	0	0	0	0	29	0	1	1	0
677	0	0	0	0	0	1	46	0	1	0	1
678	0	0	0	0	0	1	46	1	1	1	0
679	0	0	0	0	0	1	46	1	1	1	0
680	0	0	0	0	0	0	35	0	1	1	1
681	0	0	0	0	0	0	35	0	1	1	1
682	0	0	0	0	0	1	22	0	1	1	1
683	0	0	0	0	0	0	43	0	1	1	1
684	0	0	0	0	0	0	43	0	1	1	1
685	0	0	0	0	0	0	40	0	0	1	1
686	0	0	0	0	0	0	40	0	0	1	1
687	0	0	0	0	0	0	40	0	0	1	1
688	0	0	0	0	0	1	64	1	1	1	0
689	0	0	0	0	0	0	28	0	1	1	1
690	0	0	0	0	0	0	28	0	1	1	1
691	0	0	0	0	0	0	27	0	0	1	1
692	0	0	0	0	0	1	27	0	1	1	1
693	0	0	0	0	0	1	27	0	1	1	1
694	0	0	0	0	0	1	25	0	1	1	1
695	0	0	0	0	0	1	25	0	1	1	1
696	0	0	0	0	0	0	30	0	0	1	1
697	0	0	0	0	0	0	30	0	0	1	1
698	0	0	0	0	0	0	42	0	1	1	1
699	0	0	0	0	0	1	34	0	1	1	1
700	0	0	0	0	0	1	34	0	1	1	1
701	0	0	0	0	0	0	49	0	1	0	1
702	0	0	0	0	0	1	82	0	0	1	1
703	0	0	0	0	0	0	36	0	0	1	1
704	0	0	0	0	0	0	36	0	0	1	1
705	0	0	0	0	0	0	27	0	1	1	1
706	0	0	0	0	0	1	48	0	1	1	0
707	0	0	0	0	0	0	35	0	1	1	1
708	0	0	0	0	0	0	35	0	1	1	1
709	0	0	0	0	0	1	60	0	1	1	1
710	0	0	0	0	0	1	60	0	1	1	1
711	0	0	0	0	0	1	37	0	1	0	1
712	0	0	0	0	0	1	40	0	1	1	1
713	0	0	0	0	0	1	40	0	1	1	1
714	0	0	0	0	0	1	35	0	1	1	1
715	0	0	0	0	0	1	35	0	1	1	1
716	0	0	0	0	0	0	40	0	0	1	1
717	0	0	0	0	0	0	40	0	0	1	1
718	0	0	0	0	0	1	52	0	1	1	1
719	0	0	0	0	0	1	52	0	1	1	1
720	0	0	0	0	0	0	54	0	0	0	1
721	0	0	0	0	0	0	32	0	1	1	1
722	0	0	0	0	0	0	32	0	1	1	1
723	0	0	0	0	0	1	63	0	0	1	1
724	0	0	0	0	0	1	63	0	0	1	1
725	0	0	0	0	0	0	60	0	1	1	1
726	0	0	0	0	0	1	23	0	1	1	1
727	0	0	0	0	0	1	22	0	1	1	1
728	0	0	0	0	0	0	37	0	1	1	1
729	0	0	0	0	0	0	28	0	1	1	1
730	0	0	0	0	0	0	25	0	1	1	1
731	0	0	0	0	0	0	25	0	1	1	1
732	0	0	0	0	0	0	46	0	1	1	1
733	0	0	0	0	0	1	46	0	1	1	1
734	0	0	0	0	0	0	48	0	0	1	1
735	0	0	0	0	0	1	49	1	1	1	1
736	0	0	0	0	0	1	49	1	1	1	1
737	0	0	0	0	0	0	75	0	1	1	1
738	0	0	0	0	0	0	75	0	1	1	1
739	0	0	0	0	0	1	35	0	1	1	1
740	0	0	0	0	0	1	35	0	1	1	1
741	0	0	0	0	0	1	55	1	1	1	1
742	0	0	0	0	0	1	55	1	1	1	1
743	0	0	0	0	0	0	61	0	1	1	1
744	0	0	0	0	0	0	61	0	1	1	1
745	0	0	0	0	0	1	48	0	1	1	1
746	0	0	0	0	0	1	48	0	1	1	1
747	0	0	0	0	0	1	48	0	1	1	1
748	0	0	0	0	0	1	48	0	1	1	1
749	0	0	0	0	0	1	30	0	1	1	0
750	0	0	0	0	0	1	30	0	1	1	0
751	0	0	0	0	0	1	30	0	1	1	0
752	0	0	0	0	0	1	48	0	1	1	1
753	0	0	0	0	0	1	45	0	0	1	1
754	0	0	0	0	0	1	57	0	1	0	1
755	0	0	0	0	0	1	57	0	1	0	1
756	0	0	0	0	0	0	48	0	0	0	1
757	0	0	0	0	0	0	48	0	0	0	1
758	0	0	0	0	0	0	50	0	0	0	1
759	0	0	0	0	0	0	58	0	0	1	1
760	0	0	0	0	0	1	38	0	1	1	1
761	0	0	0	0	0	1	38	0	1	1	1
762	0	0	0	0	0	1	45	0	0	1	1
763	0	0	0	0	0	1	30	0	1	1	1
764	0	0	0	0	0	1	30	0	1	1	1
765	0	0	0	0	0	1	34	0	1	1	1
766	0	0	0	0	0	1	34	0	1	1	1
767	0	0	0	0	0	0	87	0	1	1	1
768	0	0	0	0	0	1	38	0	0	1	1
769	0	0	0	0	0	1	38	0	0	1	1
770	0	0	0	0	0	0	45	0	0	1	1
771	0	0	0	0	0	1	74	0	1	1	1
772	0	0	0	0	0	1	74	0	1	1	1
773	0	0	0	0	0	1	53	0	1	1	1
774	0	0	0	0	0	0	67	0	0	1	1
775	0	0	0	0	0	0	67	0	0	1	1
776	0	0	0	0	0	0	67	0	0	1	1
777	0	0	0	0	0	0	67	0	0	1	1
778	0	0	0	0	0	0	28	0	0	1	1
779	0	0	0	0	0	0	37	0	0	0	1
780	0	0	0	0	0	1	29	0	0	1	1
781	0	0	0	0	0	1	29	0	0	1	1
782	0	0	0	0	0	1	29	0	0	1	1
783	0	0	0	0	0	1	29	0	0	1	1
784	0	0	0	0	0	0	26	0	0	1	1
785	0	0	0	0	0	0	72	0	0	1	1
786	0	0	0	0	0	1	45	0	0	1	1
787	0	0	0	0	0	1	45	0	0	1	1
788	0	0	0	0	0	0	33	0	0	1	1
789	0	0	0	0	0	0	33	0	0	1	1
790	0	0	0	0	0	1	22	0	0	1	1
791	0	0	0	0	0	0	23	0	0	1	1
792	0	0	0	0	0	0	23	0	0	1	1
793	0	0	0	0	0	1	31	0	0	1	1
794	0	0	0	0	0	1	31	0	0	1	1
795	0	0	0	0	0	0	28	0	0	0	1
796	0	0	0	0	0	0	28	0	0	0	1
797	0	0	0	0	0	0	46	0	1	1	1
798	0	0	0	0	0	1	38	0	1	1	1
799	0	0	0	0	0	1	64	0	1	1	1
800	0	0	0	0	0	1	29	0	0	1	1
801	0	0	0	0	0	0	35	0	0	1	1
802	0	0	0	0	0	0	38	0	0	0	1
803	0	0	0	0	0	0	35	0	1	1	1
804	0	0	0	0	0	0	26	0	0	1	1
805	0	0	0	0	0	0	26	0	0	1	1
806	0	0	0	0	0	0	28	0	0	1	1
807	0	0	0	0	0	1	43	0	0	1	1
808	0	0	0	0	0	0	22	0	0	0	1
809	0	0	0	0	0	0	22	0	0	0	1
810	0	0	0	0	0	0	22	0	0	0	1
811	0	0	0	0	0	1	24	0	1	1	1
812	0	0	0	0	0	1	38	0	1	1	1
813	0	0	0	0	0	1	38	0	1	1	1
814	0	0	0	0	0	1	38	0	1	1	1
815	0	0	0	0	0	0	40	0	0	0	1
816	0	0	0	0	0	1	40	0	0	0	1
817	0	0	0	0	0	1	34	0	1	1	1
818	0	0	0	0	0	1	52	0	1	1	1
819	0	0	0	0	0	1	52	0	1	1	1
820	0	0	0	0	0	0	90	0	0	1	1
821	0	0	0	0	0	1	29	0	1	1	1
822	0	0	0	0	0	1	29	0	1	1	1
823	0	0	0	0	0	1	32	0	0	1	1
824	0	0	0	0	0	1	32	0	0	1	1
825	0	0	0	0	0	1	29	0	1	1	1
826	0	0	0	0	0	1	29	0	1	1	1
827	0	0	0	0	0	1	68	0	1	1	1
828	0	0	0	0	0	1	28	1	1	1	1
829	0	0	0	0	0	1	28	1	1	1	1
830	0	0	0	0	0	1	49	0	0	1	1
831	0	0	0	0	0	1	49	0	0	1	1
832	0	0	0	0	0	1	30	0	1	1	1
833	0	0	0	0	0	1	30	0	1	1	1
834	0	0	0	0	0	1	66	0	0	1	1
835	0	0	0	0	0	1	66	0	0	1	1
836	0	0	0	0	0	1	63	0	1	1	1
837	0	0	0	0	0	0	77	0	0	0	1
838	0	0	0	0	0	0	77	0	0	0	1
839	0	0	0	0	0	1	77	0	0	1	1
840	0	0	0	0	0	1	77	0	0	1	1
841	0	0	0	0	0	1	44	0	0	1	1
842	0	0	0	0	0	1	44	0	0	1	1
843	0	0	0	0	0	0	34	0	1	1	1
844	0	0	0	0	0	1	42	0	0	1	1
845	0	0	0	0	0	1	42	0	0	1	1
846	0	0	0	0	0	1	34	0	1	1	1
847	0	0	0	0	0	1	35	0	0	1	1
848	0	0	0	0	0	1	35	0	0	1	1
849	0	0	0	0	0	1	44	0	0	1	1
850	0	0	0	0	0	1	40	0	0	1	1
851	0	0	0	0	0	1	40	0	0	1	1
852	0	0	0	0	0	1	40	0	0	1	1
853	0	0	0	0	0	1	34	0	0	1	1
854	0	0	0	0	0	1	32	0	1	1	1
855	0	0	0	0	0	0	36	0	0	1	1
856	0	0	0	0	0	0	36	0	0	1	1
857	0	0	0	0	0	0	36	0	1	1	1
858	0	0	0	0	0	0	36	0	1	1	1
859	0	0	0	0	0	1	32	0	0	1	1
860	0	0	0	0	0	1	34	0	0	1	1
861	0	0	0	0	0	1	34	0	0	1	1
862	0	0	0	0	0	0	43	0	0	0	1
863	0	0	0	0	0	0	43	0	0	0	1
864	0	0	0	0	0	0	43	0	0	1	1
865	0	0	0	0	0	0	43	0	0	1	1
866	0	0	0	0	0	0	58	0	1	0	1
867	0	0	0	0	0	0	58	0	1	0	1
868	0	0	0	0	0	0	50	0	0	0	1
869	0	0	0	0	0	0	50	0	0	0	1
870	0	0	0	0	0	0	32	0	0	1	1
871	0	0	0	0	0	0	26	0	0	1	1
872	0	0	0	0	0	0	26	0	0	1	1
873	0	0	0	0	0	1	40	0	0	1	1
874	0	0	0	0	0	1	41	0	1	1	1
875	0	0	0	0	0	0	41	0	0	1	1
876	0	0	0	0	0	0	41	0	0	1	1
877	0	0	0	0	0	1	36	0	0	1	1
878	0	0	0	0	0	1	36	0	0	1	1
879	0	0	0	0	0	0	54	0	0	1	1
880	0	0	0	0	0	1	54	0	0	0	1
881	0	0	0	0	0	1	54	0	0	0	1
882	0	0	0	0	0	0	78	0	1	1	1
883	0	0	0	0	0	1	78	0	1	1	1
884	0	0	0	0	0	1	78	0	1	1	1
885	0	0	0	0	0	0	46	0	0	1	1
886	0	0	0	0	0	0	46	0	0	1	1
887	0	0	0	0	0	0	46	0	0	1	1
888	0	0	0	0	0	0	46	0	0	1	1
889	0	0	0	0	0	1	28	1	0	1	1
890	0	0	0	0	0	1	23	0	1	0	1
891	0	0	0	0	0	1	31	0	1	1	1
892	0	0	0	0	0	1	31	0	1	1	1
893	0	0	0	0	0	1	27	0	0	1	1
894	0	0	0	0	0	0	35	0	0	1	1
895	0	0	0	0	0	0	35	0	0	1	1
896	0	0	0	0	0	0	32	0	0	1	1
897	0	0	0	0	0	1	48	0	0	1	1
898	0	0	0	0	0	1	48	0	0	1	1
899	0	0	0	0	0	1	37	1	0	1	1
900	0	0	0	0	0	1	37	1	0	1	1
901	0	0	0	0	0	1	37	0	0	1	1
902	0	0	0	0	0	1	57	0	1	1	1
903	0	0	0	0	0	1	57	0	1	1	1
904	0	0	0	0	0	1	33	0	0	1	1
905	0	0	0	0	0	1	30	0	1	1	1
906	0	0	0	0	0	1	21	0	0	1	1
907	0	0	0	0	0	0	60	0	0	0	1
908	0	0	0	0	0	0	60	0	0	0	1
909	0	0	0	0	0	0	30	0	0	1	1
910	0	0	0	0	0	0	32	0	0	1	1
911	0	0	0	0	0	0	32	0	0	1	1
912	0	0	0	0	0	0	70	0	0	1	1
913	0	0	0	0	0	0	70	0	0	1	1
914	0	0	0	0	0	0	40	0	0	1	1
915	0	0	0	0	0	0	36	0	0	1	1
916	0	0	0	0	0	0	36	0	0	1	1
917	0	0	0	0	0	0	36	0	0	1	1
918	0	0	0	0	0	0	32	0	0	1	1
919	0	0	0	0	0	0	32	0	0	1	1
920	0	0	0	0	0	0	30	0	0	1	1
921	0	0	0	0	0	0	30	0	0	1	1
922	0	0	0	0	0	1	63	0	0	1	1
923	0	0	0	0	0	0	55	0	0	0	1
924	0	0	0	0	0	0	48	0	0	0	1
925	0	0	0	0	0	0	64	0	0	1	1
926	0	0	0	0	0	0	64	0	0	1	1
927	0	0	0	0	0	1	64	0	0	1	1
928	0	0	0	0	0	0	31	0	1	1	1
929	0	0	0	0	0	0	31	0	1	1	1
930	0	0	0	0	0	1	25	0	0	1	1
931	0	0	0	0	0	1	25	0	0	1	1
932	0	0	0	0	0	0	25	0	1	1	1
933	0	0	0	0	0	0	25	0	1	1	1
934	0	0	0	0	0	0	62	0	0	1	1
935	0	0	0	0	0	0	50	0	0	1	1
936	0	0	0	0	0	0	50	0	0	1	1
937	0	0	0	0	0	0	27	0	1	1	1
938	0	0	0	0	0	1	27	0	1	1	1
939	0	0	0	0	0	1	54	0	0	1	1
940	0	0	0	0	0	1	54	0	0	1	1
941	0	0	0	0	0	1	46	0	0	1	1
942	0	0	0	0	0	1	46	0	0	1	1
943	0	0	0	0	0	0	70	0	1	1	1
944	0	0	0	0	0	0	30	0	0	1	1
945	0	0	0	0	0	0	30	0	0	1	1
946	0	0	0	0	0	0	37	0	0	1	1
947	0	0	0	0	0	0	37	0	0	1	1
948	0	0	0	0	0	0	66	0	0	1	1
949	0	0	0	0	0	0	66	0	0	1	1
950	0	0	0	0	0	1	60	0	1	1	1
951	0	0	0	0	0	0	27	0	1	1	1
952	0	0	0	0	0	0	27	0	1	1	1
953	0	0	0	0	0	1	57	0	1	1	1
954	0	0	0	0	0	1	57	0	1	1	1
955	0	0	0	0	0	0	73	0	1	1	1
956	0	0	0	0	0	0	73	0	1	1	1
957	0	0	0	0	0	1	35	0	1	1	1
958	0	0	0	0	0	1	35	0	1	1	1
959	1	0	1	0	0	1	39	1	1	1	1
960	0	0	0	0	0	1	28	1	1	1	1
961	0	0	0	0	0	1	28	1	1	1	1
962	0	0	0	0	0	1	40	0	1	1	0
963	0	0	0	0	0	1	40	0	1	1	0
964	0	0	0	0	0	1	45	1	1	1	1
965	0	0	0	0	0	1	45	1	1	1	1
966	0	0	0	0	0	1	35	0	1	1	1
967	0	0	0	0	0	1	35	0	1	1	1
968	0	0	0	0	0	0	53	0	1	1	0
969	0	0	0	0	0	1	38	0	1	1	1
970	0	0	0	0	0	1	38	0	1	1	1
971	0	0	0	0	0	0	32	0	1	1	1
972	0	0	0	0	0	0	47	0	1	1	1
973	0	0	0	0	0	0	47	0	1	1	1
974	0	0	0	0	0	0	47	0	1	1	1
975	0	0	0	0	0	0	45	0	1	1	1
976	0	0	0	0	0	0	45	0	1	1	0
977	0	0	0	0	0	0	45	0	1	1	0
978	0	0	0	0	0	0	50	0	0	1	1
979	0	0	0	0	0	0	50	0	1	1	1
980	0	0	0	0	0	0	50	0	1	1	1
981	0	0	0	0	0	0	50	0	1	1	1
982	0	0	0	0	0	0	50	0	1	1	1
983	0	0	0	0	0	0	37	0	1	0	1
984	0	0	0	0	0	0	37	0	1	0	1
985	0	0	0	0	0	1	41	0	1	1	1
986	0	0	0	0	0	1	45	1	1	1	1
987	0	0	0	0	0	1	45	1	1	1	1
988	0	0	0	0	0	0	34	0	1	1	1
989	0	0	0	0	0	0	34	0	1	1	1
990	0	0	0	0	0	0	40	0	1	1	1
991	0	0	0	0	0	1	67	0	1	0	1
992	0	0	0	0	0	1	29	1	1	1	1
993	0	0	0	0	0	1	29	1	1	1	1
994	0	0	0	0	0	1	42	0	1	1	1
995	0	0	0	0	0	1	45	0	1	0	1
996	0	0	0	0	0	1	32	0	1	1	0
997	0	0	0	0	0	1	32	0	1	1	0
998	0	0	0	0	0	1	44	1	1	1	1
999	0	0	0	0	0	1	26	0	1	0	0
1000	0	0	0	0	0	1	38	1	1	1	1
1001	0	0	0	0	0	1	37	0	1	1	1
1002	0	0	0	0	0	1	32	0	1	1	0
1003	0	0	0	0	0	1	41	1	1	1	1
1004	0	0	0	0	0	1	46	1	1	1	1
1005	0	0	0	0	0	1	46	1	1	1	1
1006	0	0	0	0	0	1	41	0	1	1	1
1007	0	0	0	0	0	1	42	1	1	1	1
1008	0	0	0	0	0	1	42	1	1	1	1
1009	0	0	0	0	0	0	42	0	1	1	1
1010	0	0	0	0	0	0	42	0	1	1	1
1011	0	0	0	0	0	1	27	1	1	0	1
1012	0	0	0	0	0	1	31	1	1	0	1
1013	0	0	0	0	0	1	42	1	1	1	0
1014	0	0	0	0	0	1	42	1	1	1	0
1015	1	0	1	0	0	1	51	1	1	1	1
1016	1	0	1	0	0	1	51	1	1	1	1
1017	0	0	0	0	0	1	40	1	1	1	1
1018	0	0	0	0	0	1	40	1	1	1	1
1019	0	0	0	0	0	1	40	1	1	1	1
1020	0	0	0	0	0	1	40	1	1	1	1
1021	0	0	0	0	0	1	67	0	1	1	1
1022	0	0	0	0	0	1	67	0	1	1	1
1023	0	0	0	0	0	1	53	1	1	1	1
1024	1	0	1	0	0	1	32	1	1	1	1
1025	0	0	0	0	0	1	38	1	1	1	1
1026	0	0	0	0	0	1	42	1	1	1	1
1027	0	0	0	0	0	1	42	1	1	1	1
1028	0	0	0	0	0	1	49	1	1	1	0
1029	1	0	1	0	0	1	49	1	1	1	1
1030	1	0	1	0	0	1	48	1	1	1	1
1031	0	0	0	0	0	1	43	1	1	1	1
1032	0	0	0	0	0	1	43	1	1	1	1
1033	0	0	0	0	0	1	35	1	1	1	1
1034	0	0	0	0	0	1	53	1	1	1	1
1035	1	0	1	0	0	1	50	0	1	1	1
1036	1	0	1	0	0	1	50	0	1	1	1
1037	1	0	1	0	0	1	44	1	1	1	1
1038	1	0	1	0	0	1	46	1	1	1	1
1039	1	0	1	0	0	1	38	1	1	1	1
1040	1	0	1	0	0	1	52	1	1	1	1
1041	0	0	0	0	0	1	41	0	1	1	1
1042	0	0	0	0	0	1	35	1	1	1	1
1043	1	0	1	0	0	1	40	1	1	1	1
1044	1	0	1	0	0	1	40	1	1	1	1
1045	1	0	1	0	0	0	32	0	1	1	0
1046	1	0	1	0	0	1	40	1	1	1	1
1047	1	0	1	0	0	0	50	1	1	1	0
1048	1	0	1	0	0	0	50	1	1	1	0
1049	0	0	0	0	0	1	34	1	1	1	0
1050	0	0	0	0	0	1	34	1	1	1	0
1051	0	0	0	0	0	1	41	1	1	1	1
1052	0	0	0	0	0	1	41	1	1	1	1
1053	0	0	0	0	0	1	38	1	1	1	1
1054	0	0	0	0	0	1	38	1	1	1	1
1055	0	0	0	0	0	1	30	1	1	0	1
1056	0	0	0	0	0	1	30	1	1	0	1
1057	0	0	0	0	0	1	30	1	1	0	1
1058	0	0	0	0	0	1	42	1	1	1	1
1059	0	0	0	0	0	1	42	1	1	1	1
1060	0	0	0	0	0	1	37	1	1	1	1
1061	0	0	0	0	0	1	37	1	1	1	1
1062	0	0	0	0	0	1	29	0	1	1	1
1063	1	0	1	0	0	1	30	0	1	1	1
1064	1	0	1	0	0	1	37	1	1	1	0
1065	1	0	1	0	0	1	37	1	1	1	0
1066	1	0	1	0	0	1	40	0	1	1	1
1067	0	0	0	0	0	1	47	0	1	1	0
1068	0	0	0	0	0	0	46	0	1	1	1
1069	1	0	1	0	0	0	40	0	1	1	0
1070	0	0	0	0	0	1	40	0	1	1	1
1071	0	0	0	0	0	1	40	0	1	1	1
1072	1	0	1	0	0	1	42	0	1	1	1
1073	1	0	1	0	0	1	32	1	1	1	1
1074	1	0	1	0	0	1	32	1	1	1	1
1075	1	0	1	0	0	1	32	1	1	1	1
1076	0	0	0	0	0	1	31	0	1	0	1
1077	0	0	0	0	0	1	50	1	1	1	1
1078	1	0	1	0	0	1	41	0	1	1	1
1079	0	0	0	0	0	1	47	1	1	1	1
1080	0	0	0	0	0	1	47	1	1	1	1
1081	0	0	0	0	0	1	40	1	1	1	1
1082	0	0	0	0	0	1	45	0	1	1	1
1083	0	0	0	0	0	1	32	1	1	1	1
1084	0	0	0	0	0	1	32	1	1	1	1
1085	0	0	0	0	0	1	49	0	1	1	1
1086	0	0	0	0	0	1	47	1	1	1	1
1087	0	0	0	0	0	1	39	1	1	1	0
1088	0	0	0	0	0	1	45	1	1	1	1
1089	0	0	0	0	0	1	45	1	1	1	1
1090	0	0	0	0	0	1	45	1	1	1	1
1091	0	0	0	0	0	1	45	0	1	1	1
1092	0	0	0	0	0	1	45	0	1	1	1
1093	0	0	0	0	0	1	32	1	1	1	1
1094	0	0	0	0	0	1	32	1	1	1	1
1095	0	0	0	0	0	0	35	0	1	1	1
1096	0	0	0	0	0	0	35	0	1	1	0
1097	0	0	0	0	0	1	30	0	1	1	1
1098	0	0	0	0	0	0	29	0	1	1	0
1099	0	0	0	0	0	0	40	0	1	1	1
1100	0	0	0	0	0	1	31	0	1	1	0
1101	0	0	0	0	0	1	31	0	1	1	0
1102	1	0	1	0	0	1	36	1	1	1	0
1103	1	0	1	0	0	1	36	1	1	1	0
1104	1	0	1	0	0	0	52	1	1	1	1
1105	1	0	1	0	0	1	44	1	1	1	1
1106	0	0	0	0	0	1	35	1	1	1	1
1107	0	0	0	0	0	1	35	1	1	1	1
1108	1	0	1	0	0	1	52	1	1	1	1
1109	1	0	1	0	0	1	42	1	1	1	0
1110	1	0	1	0	0	1	42	1	1	1	0
1111	1	0	1	0	0	1	47	1	1	1	1
1112	0	0	0	0	0	1	35	1	1	1	0
1113	0	0	0	0	0	1	35	1	1	1	0
1114	0	0	0	0	0	1	35	0	1	1	0
1115	0	0	0	0	0	0	40	0	1	1	1
1116	0	0	0	0	0	1	40	0	1	1	0
1117	1	0	1	0	0	1	38	0	1	1	1
1118	1	0	1	0	0	1	38	0	1	1	1
1119	1	0	1	0	0	1	47	0	1	1	1
1120	1	0	1	0	0	1	47	0	1	1	1
1121	0	0	0	0	0	1	38	1	1	1	0
1122	0	0	0	0	0	1	33	0	1	1	1
1123	0	0	0	0	0	1	37	1	1	1	1
1124	0	0	0	0	0	1	37	1	1	1	1
1125	0	0	0	0	0	1	27	0	1	1	0
1126	0	0	0	0	0	0	41	0	1	1	1
1127	0	0	0	0	0	0	30	0	1	0	0
1128	0	0	0	0	0	1	39	1	1	1	1
1129	0	0	0	0	0	0	45	0	1	1	0
1130	0	0	0	0	0	0	45	0	1	1	0
1131	0	0	0	0	0	1	35	1	1	1	1
1132	0	0	0	0	0	0	29	0	1	1	1
1133	0	0	0	0	0	0	29	0	1	1	1
1134	1	0	1	0	0	1	38	1	1	1	1
1135	1	0	1	0	0	1	38	1	1	1	1
1136	1	0	1	0	0	1	61	1	1	0	1
1137	1	0	1	0	0	1	46	1	1	1	1
1138	0	0	0	0	0	1	38	1	1	1	0
1139	0	0	0	0	0	1	38	1	1	1	0
1140	1	0	1	0	0	1	37	1	1	1	1
1141	0	0	0	0	0	1	47	1	1	1	0
1142	0	0	0	0	0	1	47	1	1	1	0
1143	0	0	0	0	0	0	30	0	1	0	1
1144	0	0	0	0	0	0	30	0	1	0	1
1145	0	0	0	0	0	0	65	0	1	1	0
1146	0	0	0	0	0	0	34	1	1	1	1
1147	0	0	0	0	0	0	42	0	1	1	1
1148	0	0	0	0	0	0	42	0	1	1	1
1149	0	0	0	0	0	1	46	0	1	1	0
1150	0	0	0	0	0	0	51	0	1	1	0
1151	0	0	0	0	0	0	51	0	1	1	0
1152	0	0	0	0	0	1	48	0	1	1	1
1153	0	0	0	0	0	1	59	1	1	1	0
1154	0	0	0	0	0	1	92	0	1	1	1
1155	0	0	0	0	0	1	92	0	1	1	1
1156	0	0	0	0	0	1	92	0	1	1	1
1157	0	0	0	0	0	1	92	0	1	1	1
1158	0	0	0	0	0	1	92	0	1	1	1
1159	0	0	0	0	0	1	92	0	1	1	0
1160	0	0	0	0	0	0	92	0	1	0	1
1161	0	0	0	0	0	0	42	0	1	0	0
1162	0	0	0	0	0	0	42	0	1	0	1
1163	0	0	0	0	0	1	34	0	1	1	1
1164	0	0	0	0	0	1	34	0	1	1	1
1165	1	0	1	0	0	1	58	1	1	1	1
1166	1	0	1	0	0	1	58	1	1	1	1
1167	0	0	0	0	0	1	40	1	1	1	1
1168	0	0	0	0	0	1	40	1	1	1	1
1169	0	0	0	0	0	1	40	1	1	1	1
1170	0	0	0	0	0	1	48	0	1	1	1
1171	0	0	0	0	0	1	48	0	1	1	1
1172	0	0	0	0	0	1	42	1	1	1	1
1173	0	0	0	0	0	1	42	1	1	1	1
1174	0	0	0	0	0	1	42	1	1	1	1
1175	0	0	0	0	0	1	42	1	1	1	1
1176	0	0	0	0	0	1	29	1	1	1	1
1177	0	0	0	0	0	1	29	1	1	1	1
1178	0	0	0	0	0	1	42	0	1	1	0
1179	0	0	0	0	0	1	41	1	1	1	1
1180	0	0	0	0	0	1	41	1	1	1	1
1181	0	0	0	0	0	1	39	0	1	1	1
1182	0	0	0	0	0	1	39	0	1	1	1
1183	0	0	0	0	0	1	39	0	1	1	1
1184	1	0	1	0	0	1	40	0	1	1	1
1185	1	0	1	0	0	1	40	0	1	1	1
1186	0	0	0	0	0	1	35	0	1	1	1
1187	0	0	0	0	0	1	35	0	1	1	1
1188	0	0	0	0	0	0	48	0	1	1	1
1189	0	0	0	0	0	1	30	1	1	0	1
1190	0	0	0	0	0	1	30	1	1	0	1
1191	0	0	0	0	0	0	20	0	1	0	1
1192	0	0	0	0	0	0	47	0	1	1	0
1193	0	0	0	0	0	0	47	0	1	1	0
1194	0	0	0	0	0	1	45	0	1	1	1
1195	0	0	0	0	0	1	30	0	1	1	1
1196	0	0	0	0	0	1	58	0	1	1	1
1197	0	0	0	0	0	1	58	0	1	1	1
1198	0	0	0	0	0	1	58	0	1	1	1
1199	0	0	0	0	0	0	30	0	0	1	0
1200	0	0	0	0	0	1	45	0	1	1	0
1201	0	0	0	0	0	1	45	0	1	1	0
1202	0	0	0	0	0	0	37	0	0	1	0
1203	0	0	0	0	0	0	37	0	0	1	0
1204	0	0	0	0	0	1	20	0	1	1	0
1205	0	0	0	0	0	0	37	0	1	1	0
1206	0	0	0	0	0	0	37	0	1	1	0
1207	0	0	0	0	0	0	34	0	0	1	0
1208	0	0	0	0	0	0	37	0	0	1	0
1209	0	0	0	0	0	0	37	0	0	1	0
1210	0	0	0	0	0	0	44	0	0	1	1
1211	0	0	0	0	0	0	44	0	0	1	1
1212	0	0	0	0	0	0	55	0	1	1	0
1213	0	0	0	0	0	0	39	0	1	1	1
1214	0	0	0	0	0	0	38	0	1	1	1
1215	0	0	0	0	0	1	51	0	0	1	0
1216	0	0	0	0	0	1	51	0	0	1	0
1217	0	0	0	0	0	1	27	0	0	1	1
1218	0	0	0	0	0	1	27	0	0	1	1
1219	0	0	0	0	0	0	42	0	0	1	0
1220	0	0	0	0	0	0	42	0	0	1	0
1221	0	0	0	0	0	0	32	0	1	1	0
1222	0	0	0	0	0	0	32	0	1	1	0
1223	0	0	0	0	0	0	43	0	0	1	1
1224	0	0	0	0	0	0	43	0	0	1	1
1225	0	0	0	0	0	0	43	0	0	1	1
1226	0	0	0	0	0	0	50	0	0	1	0
1227	0	0	0	0	0	0	35	0	0	1	1
1228	0	0	0	0	0	0	35	0	0	1	1
1229	0	0	0	0	0	0	40	0	0	1	0
1230	0	0	0	0	0	0	40	0	0	1	0
1231	0	0	0	0	0	0	35	0	1	1	0
1232	0	0	0	0	0	0	34	0	1	1	1
1233	0	0	0	0	0	0	31	0	1	1	1
1234	0	0	0	0	0	0	31	0	1	1	1
1235	0	0	0	0	0	0	45	0	1	1	1
1236	0	0	0	0	0	0	35	0	0	1	0
1237	0	0	0	0	0	0	35	0	0	1	0
1238	0	0	0	0	0	1	45	0	0	1	0
1239	0	0	0	0	0	0	42	0	1	1	0
1240	0	0	0	0	0	0	42	0	1	1	0
1241	0	0	0	0	0	1	30	0	1	1	0
1242	0	0	0	0	0	1	48	1	1	1	1
1243	0	0	0	0	0	1	45	1	1	1	0
1244	0	0	0	0	0	0	35	0	1	1	0
1245	0	0	0	0	0	1	40	0	1	1	1
1246	0	0	0	0	0	1	40	0	1	1	1
1247	0	0	0	0	0	1	32	0	1	1	1
1248	0	0	0	0	0	1	40	0	1	1	0
1249	0	0	0	0	0	1	51	1	1	1	1
1250	0	0	0	0	0	0	40	0	1	1	0
1251	0	0	0	0	0	1	52	0	1	1	1
1252	0	0	0	0	0	0	27	0	1	1	0
1253	0	0	0	0	0	0	27	0	1	1	0
1254	0	0	0	0	0	0	31	0	1	1	1
1255	0	0	0	0	0	1	48	1	1	1	1
1256	0	0	0	0	0	1	35	0	1	1	0
1257	0	0	0	0	0	1	35	0	1	1	0
1258	0	0	0	0	0	1	35	0	1	1	0
1259	1	0	1	0	0	1	40	1	1	1	1
1260	0	0	0	0	0	1	44	1	1	1	1
1261	0	0	0	0	0	1	36	1	1	1	1
1262	1	0	1	0	0	1	43	1	1	1	1
1263	1	0	1	0	0	1	43	1	1	1	1
1264	0	0	0	0	0	1	42	1	1	1	1
1265	1	0	1	0	0	1	58	0	1	1	1
1266	1	0	1	0	0	1	58	0	1	1	1
1267	1	0	1	0	0	1	36	1	1	1	1
1268	1	0	1	0	0	1	36	1	1	1	1
1269	0	0	0	0	0	1	31	1	1	1	0
1270	0	0	0	0	0	1	31	1	1	1	0
1271	0	0	0	0	0	0	55	1	1	1	0
1272	0	0	0	0	0	0	26	0	1	1	0
1273	0	0	0	0	0	0	42	0	1	1	1
1274	0	0	0	0	0	0	43	0	1	1	1
1275	0	0	0	0	0	0	43	0	1	1	0
1276	0	0	0	0	0	1	23	1	1	1	1
1277	0	0	0	0	0	0	32	0	1	1	1
1278	0	0	0	0	0	0	34	0	1	1	0
1279	0	0	0	0	0	0	34	0	1	1	0
1280	0	0	0	0	0	0	56	0	0	1	0
1281	0	0	0	0	0	0	41	0	0	1	0
1282	0	0	0	0	0	0	41	0	0	1	0
1283	0	0	0	0	0	0	21	0	0	1	0
1284	0	0	0	0	0	0	40	0	0	1	0
1285	0	0	0	0	0	0	40	0	0	1	0
1286	0	0	0	0	0	1	58	0	0	1	0
1287	0	0	0	0	0	1	58	0	0	1	0
1288	0	0	0	0	0	0	32	0	1	1	0
1289	0	0	0	0	0	0	30	0	1	1	0
1290	0	0	0	0	0	0	30	0	1	1	0
1291	0	0	0	0	0	0	30	0	1	1	0
1292	0	0	0	0	0	0	35	0	1	1	0
1293	0	0	0	0	0	0	35	0	1	1	0
1294	0	0	0	0	0	0	35	0	1	1	0
1295	0	0	0	0	0	0	41	0	1	1	0
1296	0	0	0	0	0	0	42	0	0	1	1
1297	0	0	0	0	0	0	42	0	0	1	1
1298	0	0	0	0	0	1	25	0	1	0	0
1299	0	0	0	0	0	0	65	0	1	1	0
1300	0	0	0	0	0	0	65	0	1	1	0
1301	0	0	0	0	0	0	35	0	1	1	0
1302	0	0	0	0	0	0	35	0	1	1	0
1303	0	0	0	0	0	0	42	0	1	1	0
1304	0	0	0	0	0	0	42	0	1	1	0
1305	0	0	0	0	0	0	56	0	1	1	0
1306	0	0	0	0	0	0	56	0	1	1	0
1307	0	0	0	0	0	0	35	0	1	1	1
1308	0	0	0	0	0	0	35	0	1	1	1
1309	0	0	0	0	0	0	44	0	1	1	1
1310	0	0	0	0	0	1	44	0	1	1	1
1311	0	0	0	0	0	0	36	0	1	1	0
1312	0	0	0	0	0	1	42	1	1	1	1
1313	0	0	0	0	0	1	35	0	1	1	1
1314	0	0	0	0	0	1	35	0	1	1	1
1315	0	0	0	0	0	1	35	0	1	1	0
1316	1	0	1	0	0	1	32	1	1	1	1
1317	1	0	1	0	0	1	32	1	1	1	1
1318	0	0	0	0	0	0	60	1	1	1	0
1319	0	0	0	0	0	1	37	1	1	1	1
1320	0	0	0	0	0	1	37	1	1	1	1
1321	0	0	0	0	0	0	45	0	1	1	1
1322	0	0	0	0	0	1	38	1	1	1	0
1323	0	0	0	0	0	1	38	1	1	1	0
1324	0	0	0	0	0	0	34	0	1	1	0
1325	0	0	0	0	0	1	34	0	1	1	0
1326	0	0	0	0	0	1	34	0	1	1	0
1327	0	0	0	0	0	1	30	1	1	1	1
1328	0	0	0	0	0	1	30	1	1	1	1
1329	0	0	0	0	0	1	29	1	1	1	0
1330	0	0	0	0	0	1	29	1	1	1	0
1331	1	0	1	0	0	1	85	1	1	1	1
1332	0	0	0	0	0	1	30	1	1	1	0
1333	0	0	0	0	0	1	30	1	1	1	0
1334	0	0	0	0	0	1	20	0	1	1	0
1335	0	0	0	0	0	0	36	0	1	1	0
1336	0	0	0	0	0	0	45	0	1	1	0
1337	0	0	0	0	0	1	32	0	1	1	0
1338	0	0	0	0	0	1	32	0	1	1	0
1339	0	0	0	0	0	1	25	0	0	1	0
1340	0	0	0	0	0	0	61	0	0	1	0
1341	0	0	0	0	0	0	61	0	0	1	0
1342	0	0	0	0	0	0	35	0	1	1	0
1343	0	0	0	0	0	0	45	0	1	1	0
1344	0	0	0	0	0	0	45	0	1	1	1
1345	0	0	0	0	0	0	60	0	1	1	0
1346	0	0	0	0	0	0	44	0	0	1	0
1347	0	0	0	0	0	0	40	0	1	1	0
1348	0	0	0	0	0	0	80	0	0	0	0
1349	0	0	0	0	0	0	31	0	1	1	0
1350	0	0	0	0	0	0	40	0	0	1	0
1351	0	0	0	0	0	0	62	0	0	0	0
1352	0	0	0	0	0	1	31	0	0	1	0
1353	0	0	0	0	0	0	26	0	1	1	0
1354	0	0	0	0	0	0	35	0	0	1	1
1355	0	0	0	0	0	0	35	0	0	1	1
1356	0	0	0	0	0	0	42	0	0	1	0
1357	0	0	0	0	0	0	42	0	0	1	0
1358	0	0	0	0	0	0	42	0	0	1	0
1359	0	0	0	0	0	0	25	0	1	1	0
1360	0	0	0	0	0	0	25	0	1	1	0
1361	0	0	0	0	0	0	28	0	0	1	0
1362	0	0	0	0	0	0	28	0	0	1	0
1363	0	0	0	0	0	0	40	0	0	1	0
1364	0	0	0	0	0	0	40	0	0	1	0
1365	0	0	0	0	0	0	40	0	0	1	0
1366	0	0	0	0	0	0	35	0	0	1	0
1367	0	0	0	0	0	0	35	0	0	1	0
1368	0	0	0	0	0	0	41	0	0	1	0
1369	0	0	0	0	0	0	27	0	0	1	0
1370	0	0	0	0	0	0	45	0	0	1	0
1371	0	0	0	0	0	0	40	0	0	1	1
1372	0	0	0	0	0	0	40	0	0	1	1
1373	0	0	0	0	0	1	37	0	0	1	0
1374	0	0	0	0	0	1	37	0	0	1	0
1375	0	0	0	0	0	0	30	0	0	1	0
1376	0	0	0	0	0	0	30	0	0	1	0
1377	0	0	0	0	0	0	25	0	0	1	0
1378	0	0	0	0	0	0	36	0	0	1	0
1379	0	0	0	0	0	0	30	0	0	1	0
1380	0	0	0	0	0	0	54	0	1	1	0
1381	0	0	0	0	0	0	37	0	0	1	0
1382	0	0	0	0	0	0	37	0	0	1	0
1383	0	0	0	0	0	0	30	0	0	1	0
1384	0	0	0	0	0	0	30	0	0	1	0
1385	0	0	0	0	0	0	30	0	0	1	0
1386	0	0	0	0	0	0	35	0	0	1	0
1387	0	0	0	0	0	0	35	0	0	1	0
1388	0	0	0	0	0	0	33	0	0	1	0
1389	0	0	0	0	0	0	33	0	0	1	0
1390	0	0	0	0	0	0	33	0	0	1	0
1391	0	0	0	0	0	0	33	0	0	1	0
1392	0	0	0	0	0	0	41	0	0	1	0
1393	0	0	0	0	0	0	41	0	0	1	0
1394	0	0	0	0	0	0	30	0	0	1	0
1395	0	0	0	0	0	0	30	0	0	1	0
1396	0	0	0	0	0	0	24	0	0	1	0
1397	0	0	0	0	0	0	80	0	0	1	0
1398	0	0	0	0	0	0	80	0	0	1	0
1399	0	0	0	0	0	1	51	0	0	1	0
1400	0	0	0	0	0	1	55	0	0	0	0
1401	0	0	0	0	0	1	35	0	0	1	0
1402	0	0	0	0	0	1	19	0	1	1	0
1403	0	0	0	0	0	0	56	0	1	1	0
1404	0	0	0	0	0	0	46	0	0	1	0
1405	0	0	0	0	0	1	32	0	0	1	1
1406	0	0	0	0	0	0	38	0	0	1	0
1407	0	0	0	0	0	0	38	0	0	1	0
1408	0	0	0	0	0	0	18	0	0	1	0
1409	0	0	0	0	0	0	18	0	0	1	0
1410	0	0	0	0	0	0	18	0	0	1	0
1411	0	0	0	0	0	0	56	0	1	0	0
1412	0	0	0	0	0	1	70	1	1	1	0
1413	0	0	0	0	0	1	39	1	1	1	1
1414	0	0	0	0	0	1	38	1	1	1	1
1415	0	0	0	0	0	1	35	1	1	1	1
1416	0	0	0	0	0	1	35	1	1	1	1
1417	0	0	0	0	0	1	34	1	1	1	0
1418	0	0	0	0	0	1	34	1	1	1	0
1419	0	0	0	0	0	1	45	0	1	1	0
1420	0	0	0	0	0	1	45	0	1	1	0
1421	0	0	0	0	0	1	32	0	0	1	0
1422	0	0	0	0	0	1	32	0	0	1	0
1423	0	0	0	0	0	0	40	0	0	1	0
1424	0	0	0	0	0	0	40	0	0	1	0
1425	0	0	0	0	0	1	52	0	1	1	0
1426	0	0	0	0	0	1	53	0	1	0	1
1427	0	0	0	0	0	1	53	1	1	0	1
1428	0	0	0	0	0	1	42	0	1	1	1
1429	0	0	0	0	0	1	44	1	1	1	1
1430	0	0	0	0	0	1	80	1	1	1	1
1431	0	0	0	0	0	1	80	1	1	1	1
1432	0	0	0	0	0	1	30	1	1	1	1
1433	0	0	0	0	0	1	30	1	1	1	1
1434	0	0	0	0	0	1	33	0	1	1	0
1435	0	0	0	0	0	1	80	1	1	1	1
1436	0	0	0	0	0	1	30	1	1	1	1
1437	0	0	0	0	0	1	35	0	1	1	1
1438	0	0	0	0	0	0	49	1	1	1	0
1439	0	0	0	0	0	0	45	0	1	1	1
1440	1	0	1	0	0	1	50	1	1	1	1
1441	0	0	0	0	0	0	36	1	1	1	1
1442	0	0	0	0	0	1	35	1	1	1	1
1443	0	0	0	0	0	1	35	1	1	1	1
1444	0	0	0	0	0	0	60	0	1	1	1
1445	0	0	0	0	0	0	40	0	1	1	1
1446	0	0	0	0	0	1	40	0	1	1	0
1447	0	0	0	0	0	1	40	0	1	1	0
1448	0	0	0	0	0	1	54	1	1	0	0
1449	0	0	0	0	0	1	23	0	1	1	1
1450	0	0	0	0	0	1	36	1	1	1	1
1451	0	0	0	0	0	1	36	1	1	1	1
1452	0	0	0	0	0	1	25	1	1	1	1
1453	0	0	0	0	0	0	19	0	1	1	1
1454	0	0	0	0	0	0	19	0	1	1	1
1455	0	0	0	0	0	0	25	0	1	1	1
1456	0	0	0	0	0	0	40	0	1	1	1
1457	0	0	0	0	0	0	40	0	1	1	1
1458	0	0	0	0	0	1	35	0	1	1	1
1459	0	0	0	0	0	1	35	0	1	1	1
1460	0	0	0	0	0	1	35	0	1	1	1
1461	0	0	0	0	0	1	35	0	1	1	1
1462	0	0	0	0	0	1	35	0	1	1	1
1463	0	0	0	0	0	0	40	0	1	0	1
1464	0	0	0	0	0	0	40	0	1	0	1
1465	0	0	0	0	0	1	55	0	1	1	1
1466	0	0	0	0	0	1	30	1	1	1	1
1467	0	0	0	0	0	1	30	1	1	1	1
1468	0	0	0	0	0	0	42	1	1	1	1
1469	0	0	0	0	0	1	40	0	1	1	0
1470	0	0	0	0	0	0	55	0	1	1	1
1471	0	0	0	0	0	0	55	0	1	1	1
1472	0	0	0	0	0	0	55	1	1	1	1
1473	0	0	0	0	0	0	35	0	1	1	1
1474	0	0	0	0	0	0	22	0	1	1	0
1475	0	0	0	0	0	0	50	0	1	1	1
1476	0	0	0	0	0	1	26	0	1	1	1
1477	0	0	0	0	0	1	26	0	1	1	1
1478	0	0	0	0	0	1	40	1	1	1	1
1479	0	0	0	0	0	1	40	1	1	1	1
1480	0	0	0	0	0	1	40	1	1	1	1
1481	0	0	0	0	0	0	40	0	1	1	1
1482	0	0	0	0	0	0	40	0	1	1	1
1483	0	0	0	0	0	0	40	0	1	0	1
1484	0	0	0	0	0	0	40	0	1	1	1
1485	0	0	0	0	0	0	70	0	1	1	1
1486	0	0	0	0	0	0	70	0	1	1	1
1487	0	0	0	0	0	0	25	0	1	1	0
1488	0	0	0	0	0	0	50	0	1	1	0
1489	0	0	0	0	0	0	50	0	1	1	0
1490	0	0	0	0	0	1	43	0	1	1	1
1491	0	0	0	0	0	1	43	0	1	1	1
1492	0	0	0	0	0	1	24	1	1	1	1
1493	0	0	0	0	0	1	35	1	1	1	1
1494	0	0	0	0	0	1	35	1	1	1	1
1495	0	0	0	0	0	1	39	1	1	1	1
1496	0	0	0	0	0	1	39	1	1	1	1
1497	0	0	0	0	0	1	32	0	1	1	1
1498	0	0	0	0	0	1	32	0	1	1	1
1499	0	0	0	0	0	1	32	0	1	1	1
1500	0	0	0	0	0	1	38	0	1	1	1
1501	0	0	0	0	0	1	38	0	1	1	1
1502	0	0	0	0	0	1	38	0	1	1	1
1503	0	0	0	0	0	1	44	1	1	1	1
1504	0	0	0	0	0	1	42	0	1	1	1
1505	0	0	0	0	0	1	42	0	1	1	1
1506	0	0	0	0	0	0	30	0	1	1	1
1507	0	0	0	0	0	1	28	1	1	1	0
1508	0	0	0	0	0	1	35	0	1	1	1
1509	0	0	0	0	0	1	35	0	1	1	1
1510	0	0	0	0	0	1	45	0	1	1	1
1511	0	0	0	0	0	1	45	0	1	1	1
1512	0	0	0	0	0	0	35	1	1	1	0
1513	0	0	0	0	0	0	33	0	1	1	1
1514	0	0	0	0	0	0	33	0	1	1	1
1515	0	0	0	0	0	1	25	0	1	1	1
1516	0	0	0	0	0	1	25	0	1	1	1
1517	0	0	0	0	0	1	35	1	1	1	1
1518	0	0	0	0	0	1	34	1	1	1	1
1519	0	0	0	0	0	1	34	1	1	1	1
1520	0	0	0	0	0	1	34	1	1	1	1
1521	0	0	0	0	0	0	42	0	1	0	0
1522	0	0	0	0	0	0	42	0	1	0	0
1523	0	0	0	0	0	0	56	0	1	1	1
1524	0	0	0	0	0	0	32	0	1	1	1
1525	0	0	0	0	0	0	32	0	1	1	1
1526	0	0	0	0	0	1	40	1	1	1	1
1527	0	0	0	0	0	0	37	1	1	1	1
1528	0	0	0	0	0	0	37	1	1	1	1
1529	0	0	0	0	0	1	24	0	1	1	0
1530	0	0	0	0	0	1	24	0	1	1	0
1531	0	0	0	0	0	1	60	1	1	1	1
1532	0	0	0	0	0	1	60	1	1	1	1
1533	0	0	0	0	0	1	38	1	1	1	1
1534	0	0	0	0	0	1	38	1	1	1	1
1535	0	0	0	0	0	1	40	1	1	1	1
1536	0	0	0	0	0	1	35	0	1	1	1
1537	0	0	0	0	0	1	28	1	1	1	1
1538	0	0	0	0	0	1	28	1	1	1	1
1539	0	0	0	0	0	1	28	1	1	1	1
1540	1	0	1	0	0	1	35	0	1	1	1
1541	1	0	1	0	0	1	35	0	1	1	1
1542	0	0	0	0	0	0	45	1	1	1	1
1543	1	0	0	1	0	1	45	0	1	1	1
1544	0	0	0	0	0	1	48	1	1	1	1
1545	0	0	0	0	0	1	43	0	1	1	1
1546	0	0	0	0	0	1	43	0	1	1	1
1547	0	0	0	0	0	0	36	0	1	1	1
1548	0	0	0	0	0	1	71	0	1	1	0
1549	0	0	0	0	0	1	71	0	1	1	0
1550	0	0	0	0	0	1	71	0	1	1	1
1551	0	0	0	0	0	1	71	0	1	1	1
1552	0	0	0	0	0	1	28	0	1	1	0
1553	0	0	0	0	0	1	28	0	1	1	0
1554	0	0	0	0	0	1	28	0	1	1	1
1555	0	0	0	0	0	1	30	0	1	1	1
1556	0	0	0	0	0	1	22	0	1	1	1
1557	0	0	0	0	0	1	22	0	1	1	1
1558	0	0	0	0	0	1	22	0	1	1	1
1559	0	0	0	0	0	1	38	1	1	1	1
1560	0	0	0	0	0	1	30	0	1	1	1
1561	0	0	0	0	0	1	30	0	1	1	1
1562	0	0	0	0	0	1	30	0	1	1	1
1563	0	0	0	0	0	1	30	0	1	1	1
1564	0	0	0	0	0	1	26	0	1	1	1
1565	0	0	0	0	0	0	30	0	1	1	1
1566	0	0	0	0	0	0	30	0	1	1	1
1567	0	0	0	0	0	1	35	0	0	1	0
1568	0	0	0	0	0	1	30	1	1	0	0
1569	0	0	0	0	0	1	27	0	1	1	0
1570	0	0	0	0	0	1	27	0	1	1	0
1571	0	0	0	0	0	1	32	1	1	1	1
1572	0	0	0	0	0	1	32	1	1	1	1
1573	0	0	0	0	0	0	55	0	1	1	1
1574	0	0	0	0	0	0	18	0	0	1	0
1575	0	0	0	0	0	0	60	0	0	0	0
1576	0	0	0	0	0	0	60	0	0	0	0
1577	0	0	0	0	0	1	30	0	1	1	1
1578	0	0	0	0	0	1	30	0	1	1	1
1579	0	0	0	0	0	0	25	0	0	1	1
1580	0	0	0	0	0	0	25	0	0	1	1
1581	0	0	0	0	0	1	28	0	1	1	1
1582	0	0	0	0	0	1	28	0	1	1	1
1583	0	0	0	0	0	0	81	0	0	1	0
1584	0	0	0	0	0	0	81	0	0	1	0
1585	0	0	0	0	0	1	67	0	1	1	1
1586	0	0	0	0	0	1	27	0	1	1	1
1587	0	0	0	0	0	1	27	0	1	1	1
1588	0	0	0	0	0	0	83	0	1	0	0
1589	0	0	0	0	0	0	27	0	0	1	1
1590	0	0	0	0	0	1	45	0	1	1	1
1591	0	0	0	0	0	1	45	0	1	1	1
1592	0	0	0	0	0	1	45	1	1	1	1
1593	0	0	0	0	0	1	26	0	1	1	0
1594	0	0	0	0	0	1	26	0	1	1	0
1595	0	0	0	0	0	1	50	1	1	1	1
1596	0	0	0	0	0	1	35	0	1	1	1
1597	0	0	0	0	0	1	35	0	1	1	1
1598	0	0	0	0	0	1	23	0	1	0	0
1599	0	0	0	0	0	1	25	1	1	1	0
1600	0	0	0	0	0	1	25	1	1	1	0
1601	0	0	0	0	0	1	45	1	1	1	1
1602	0	0	0	0	0	1	70	1	1	1	0
1603	0	0	0	0	0	1	70	1	1	1	0
1604	0	0	0	0	0	1	33	0	1	1	1
1605	0	0	0	0	0	1	33	0	1	1	1
1606	0	0	0	0	0	0	50	0	0	1	1
1607	0	0	0	0	0	0	50	0	0	1	1
1608	0	0	0	0	0	1	40	1	1	1	1
1609	0	0	0	0	0	1	40	0	1	0	1
1610	0	0	0	0	0	1	45	0	1	1	1
1611	0	0	0	0	0	1	45	0	1	1	1
1612	0	0	0	0	0	0	37	0	1	1	1
1613	0	0	0	0	0	1	44	0	1	1	0
1614	0	0	0	0	0	1	65	0	1	1	0
1615	0	0	0	0	0	1	65	0	1	1	0
1616	0	0	0	0	0	1	36	1	1	1	1
1617	0	0	0	0	0	1	36	1	1	1	1
1618	0	0	0	0	0	0	29	0	1	1	1
1619	0	0	0	0	0	0	29	0	1	1	1
1620	0	0	0	0	0	1	20	0	1	1	1
1621	0	0	0	0	0	1	35	0	1	1	1
1622	0	0	0	0	0	1	36	1	1	1	0
1623	0	0	0	0	0	1	36	1	1	1	0
1624	0	0	0	0	0	1	30	0	1	1	1
1625	0	0	0	0	0	0	25	1	1	1	1
1626	0	0	0	0	0	0	25	1	1	1	1
1627	0	0	0	0	0	0	50	0	1	1	1
1628	0	0	0	0	0	0	50	0	1	1	1
1629	0	0	0	0	0	1	65	0	1	1	1
1630	0	0	0	0	0	1	65	0	1	1	1
1631	0	0	0	0	0	0	34	0	1	1	0
1632	0	0	0	0	0	0	34	0	1	1	0
1633	0	0	0	0	0	0	45	0	1	1	1
1634	0	0	0	0	0	0	26	0	1	1	1
1635	0	0	0	0	0	1	48	1	1	1	1
1636	0	0	0	0	0	0	43	0	1	1	0
1637	0	0	0	0	0	0	36	0	1	1	1
1638	0	0	0	0	0	0	36	0	1	1	1
1639	0	0	0	0	0	0	36	0	1	1	1
1640	0	0	0	0	0	1	22	1	1	1	1
1641	0	0	0	0	0	1	38	1	1	1	1
1642	0	0	0	0	0	1	62	1	1	1	1
1643	0	0	0	0	0	0	49	0	1	0	1
1644	0	0	0	0	0	1	25	0	1	1	1
1645	0	0	0	0	0	1	25	0	1	1	1
1646	0	0	0	0	0	1	40	0	0	1	1
1647	0	0	0	0	0	1	40	0	0	1	1
1648	0	0	0	0	0	1	45	0	0	1	0
1649	0	0	0	0	0	1	45	0	0	1	0
1650	0	0	0	0	0	1	50	0	0	1	0
1651	0	0	0	0	0	1	50	0	0	1	0
1652	0	0	0	0	0	0	32	0	1	1	1
1653	0	0	0	0	0	0	32	0	1	1	1
1654	0	0	0	0	0	1	85	0	1	1	0
1655	0	0	0	0	0	1	85	0	1	1	0
1656	0	0	0	0	0	1	85	0	1	1	0
1657	0	0	0	0	0	1	85	0	1	1	0
1658	0	0	0	0	0	1	33	0	1	1	1
1659	0	0	0	0	0	1	33	0	1	1	1
1660	0	0	0	0	0	0	30	0	1	1	1
1661	0	0	0	0	0	0	25	0	1	1	1
1662	0	0	0	0	0	0	25	0	1	1	1
1663	0	0	0	0	0	0	35	0	1	1	1
1664	0	0	0	0	0	1	35	0	1	1	1
1665	0	0	0	0	0	1	35	0	1	1	1
1666	0	0	0	0	0	1	46	0	1	1	1
1667	0	0	0	0	0	0	49	0	1	1	0
1668	0	0	0	0	0	0	49	0	1	1	0
1669	0	0	0	0	0	0	49	0	1	1	0
1670	0	0	0	0	0	0	80	0	0	1	1
1671	0	0	0	0	0	0	80	0	0	1	1
1672	0	0	0	0	0	0	80	0	0	1	1
1673	0	0	0	0	0	1	42	1	1	1	1
1674	0	0	0	0	0	0	36	0	1	1	1
1675	0	0	0	0	0	1	30	1	1	1	0
1676	0	0	0	0	0	1	27	0	1	1	1
1677	1	0	1	0	0	1	42	1	1	1	1
1678	0	0	0	0	0	0	66	0	1	1	1
1679	0	0	0	0	0	0	45	0	1	1	1
1680	0	0	0	0	0	0	45	0	1	1	1
1681	0	0	0	0	0	0	45	0	1	1	1
1682	0	0	0	0	0	0	45	0	1	1	1
1683	0	0	0	0	0	1	37	0	1	1	1
1684	0	0	0	0	0	1	37	0	1	1	1
1685	0	0	0	0	0	1	35	1	1	1	1
1686	0	0	0	0	0	1	30	1	1	1	1
1687	0	0	0	0	0	1	30	1	1	1	1
1688	0	0	0	0	0	0	40	0	1	1	1
1689	0	0	0	0	0	0	40	0	1	1	1
1690	1	0	1	0	0	1	36	0	1	1	1
1691	0	0	0	0	0	1	50	1	1	1	1
1692	0	0	0	0	0	0	49	0	1	1	1
1693	0	0	0	0	0	0	49	0	1	1	1
1694	0	0	0	0	0	1	44	1	1	1	1
1695	1	0	1	0	0	1	40	1	1	1	0
1696	1	0	1	0	0	1	40	1	1	1	0
1697	0	0	0	0	0	1	25	0	1	1	0
1698	0	0	0	0	0	1	25	0	1	1	0
1699	0	0	0	0	0	1	25	0	1	1	0
1700	0	0	0	0	0	1	32	0	1	0	1
1701	0	0	0	0	0	0	45	0	0	1	0
1702	0	0	0	0	0	0	45	0	0	1	0
1703	0	0	0	0	0	0	45	0	0	1	0
1704	0	0	0	0	0	0	33	0	0	1	1
1705	0	0	0	0	0	0	33	0	0	1	1
1706	0	0	0	0	0	0	29	0	0	1	0
1707	0	0	0	0	0	0	29	0	0	1	0
1708	0	0	0	0	0	0	31	0	0	1	0
1709	0	0	0	0	0	0	31	0	0	1	0
1710	0	0	0	0	0	0	45	0	0	1	1
1711	0	0	0	0	0	0	45	0	0	1	0
1712	0	0	0	0	0	0	45	0	0	1	0
1713	0	0	0	0	0	0	50	0	1	1	1
1714	0	0	0	0	0	0	38	0	1	1	0
1715	0	0	0	0	0	0	38	0	1	1	0
1716	0	0	0	0	0	0	32	0	1	1	0
1717	0	0	0	0	0	0	50	0	0	1	1
1718	0	0	0	0	0	0	35	0	0	1	0
1719	0	0	0	0	0	0	31	0	1	1	1
1720	0	0	0	0	0	0	36	0	1	1	1
1721	0	0	0	0	0	0	45	0	1	1	1
1722	0	0	0	0	0	0	45	0	1	1	1
1723	0	0	0	0	0	0	34	0	1	1	0
1724	0	0	0	0	0	0	42	0	0	1	0
1725	0	0	0	0	0	0	42	0	0	1	0
1726	0	0	0	0	0	0	42	0	0	1	0
1727	0	0	0	0	0	0	42	0	0	1	0
1728	0	0	0	0	0	0	61	0	0	1	1
1729	0	0	0	0	0	0	44	0	1	1	1
1730	0	0	0	0	0	0	35	0	1	1	0
1731	0	0	0	0	0	0	35	0	1	1	1
1732	0	0	0	0	0	0	30	0	1	1	1
1733	0	0	0	0	0	0	30	0	0	1	1
1734	0	0	0	0	0	1	24	0	1	1	0
1735	0	0	0	0	0	0	22	0	1	1	1
1736	0	0	0	0	0	0	22	0	1	1	1
1737	0	0	0	0	0	1	40	0	1	1	1
1738	0	0	0	0	0	1	40	0	1	1	1
1739	0	0	0	0	0	0	48	0	1	1	1
1740	0	0	0	0	0	1	83	0	1	1	0
1741	0	0	0	0	0	1	83	0	1	1	0
1742	0	0	0	0	0	0	45	0	0	1	0
1743	0	0	0	0	0	0	53	0	1	1	1
1744	0	0	0	0	0	1	35	0	1	1	1
1745	0	0	0	0	0	0	40	0	0	1	0
1746	0	0	0	0	0	0	48	0	0	1	0
1747	0	0	0	0	0	1	45	0	1	1	1
1748	0	0	0	0	0	1	28	0	1	1	0
1749	0	0	0	0	0	1	64	1	1	1	1
1750	0	0	0	0	0	1	35	0	0	1	1
1751	0	0	0	0	0	0	70	0	0	1	1
1752	0	0	0	0	0	0	70	0	0	1	1
1753	0	0	0	0	0	0	70	0	0	1	1
1754	0	0	0	0	0	0	70	0	0	1	1
1755	0	0	0	0	0	1	70	0	0	1	1
1756	0	0	0	0	0	1	70	0	0	1	1
1757	0	0	0	0	0	1	70	0	0	1	1
1758	0	0	0	0	0	1	70	0	0	1	1
1759	0	0	0	0	0	0	70	0	0	1	0
1760	0	0	0	0	0	1	78	0	0	1	1
1761	0	0	0	0	0	1	78	0	0	1	1
1762	0	0	0	0	0	1	25	0	1	0	1
1763	0	0	0	0	0	0	67	0	1	1	1
1764	0	0	0	0	0	0	67	0	1	1	1
1765	0	0	0	0	0	1	75	0	1	1	1
1766	0	0	0	0	0	0	50	0	1	1	1
1767	0	0	0	0	0	0	58	0	1	1	1
1768	0	0	0	0	0	0	58	0	1	1	1
1769	0	0	0	0	0	0	36	0	1	1	0
1770	0	0	0	0	0	1	75	0	1	1	0
1771	0	0	0	0	0	1	75	0	1	1	0
1772	0	0	0	0	0	1	95	0	0	1	0
1773	0	0	0	0	0	1	95	0	0	1	0
1774	0	0	0	0	0	0	95	0	0	1	0
1775	0	0	0	0	0	0	95	0	0	1	0
1776	0	0	0	0	0	0	55	0	0	1	0
1777	0	0	0	0	0	0	40	0	0	1	0
1778	0	0	0	0	0	0	40	0	0	1	0
1779	0	0	0	0	0	1	27	0	0	1	0
1780	0	0	0	0	0	1	27	0	0	1	0
1781	0	0	0	0	0	1	37	0	1	1	1
1782	0	0	0	0	0	0	40	0	0	1	0
1783	0	0	0	0	0	0	40	0	0	1	0
1784	0	0	0	0	0	0	25	0	1	1	1
1785	0	0	0	0	0	1	25	0	1	1	1
1786	0	0	0	0	0	1	45	0	1	0	1
1787	0	0	0	0	0	1	33	0	0	1	1
1788	0	0	0	0	0	0	72	0	1	1	1
1789	0	0	0	0	0	1	58	0	1	1	1
1790	0	0	0	0	0	1	70	0	1	1	1
1791	0	0	0	0	0	1	70	0	1	1	1
1792	0	0	0	0	0	1	50	0	0	1	0
1793	0	0	0	0	0	0	40	0	1	1	1
1794	0	0	0	0	0	1	31	0	0	1	1
1795	0	0	0	0	0	0	31	0	0	1	1
1796	0	0	0	0	0	0	35	0	0	1	0
1797	0	0	0	0	0	0	35	0	0	1	0
1798	0	0	0	0	0	1	85	0	0	1	0
1799	0	0	0	0	0	1	35	0	1	1	1
1800	0	0	0	0	0	1	35	0	1	1	1
1801	0	0	0	0	0	0	70	0	1	1	1
1802	0	0	0	0	0	1	70	0	1	0	0
1803	0	0	0	0	0	1	69	0	0	1	0
1804	0	0	0	0	0	1	41	0	0	1	0
1805	0	0	0	0	0	1	41	0	0	0	0
1806	0	0	0	0	0	1	47	0	1	0	1
1807	0	0	0	0	0	1	40	1	1	1	0
1808	0	0	0	0	0	1	40	1	1	1	0
1809	0	0	0	0	0	0	54	0	1	1	0
1810	0	0	0	0	0	1	54	0	1	1	0
1811	0	0	0	0	0	0	30	0	1	1	0
1812	0	0	0	0	0	0	30	0	1	1	0
1813	0	0	0	0	0	0	30	0	1	1	0
1814	0	0	0	0	0	0	45	0	1	1	0
1815	0	0	0	0	0	1	50	0	0	1	0
1816	0	0	0	0	0	1	50	0	0	1	0
1817	0	0	0	0	0	1	50	0	0	1	0
1818	0	0	0	0	0	0	50	0	0	1	0
1819	0	0	0	0	0	1	95	0	1	1	1
1820	0	0	0	0	0	1	95	0	1	1	1
1821	0	0	0	0	0	1	67	0	1	1	0
1822	0	0	0	0	0	1	30	0	1	1	1
1823	0	0	0	0	0	0	30	0	1	1	1
1824	0	0	0	0	0	0	30	0	1	1	1
1825	0	0	0	0	0	1	35	0	1	0	0
1826	0	0	0	0	0	1	45	0	0	1	0
1827	0	0	0	0	0	1	45	0	0	1	0
1828	0	0	0	0	0	1	50	0	0	1	0
1829	0	0	0	0	0	1	30	0	1	1	0
1830	0	0	0	0	0	0	40	0	1	1	0
1831	0	0	0	0	0	0	40	0	1	1	0
1832	0	0	0	0	0	0	40	0	1	1	0
1833	0	0	0	0	0	1	40	0	1	1	0
1834	0	0	0	0	0	1	40	0	1	1	0
1835	0	0	0	0	0	1	40	0	1	1	0
1836	0	0	0	0	0	1	40	0	1	1	0
1837	0	0	0	0	0	0	56	0	0	1	0
1838	0	0	0	0	0	1	30	0	0	1	0
1839	0	0	0	0	0	1	20	0	1	1	0
1840	0	0	0	0	0	1	20	0	1	1	0
1841	0	0	0	0	0	1	49	0	0	0	0
1842	0	0	0	0	0	1	39	1	1	1	1
1843	0	0	0	0	0	1	39	1	1	1	1
1844	0	0	0	0	0	1	24	0	0	1	0
1845	0	0	0	0	0	1	24	0	0	1	0
1846	0	0	0	0	0	1	70	1	1	1	1
1847	0	0	0	0	0	0	70	1	1	1	1
1848	0	0	0	0	0	0	90	1	1	1	1
1849	0	0	0	0	0	0	50	0	1	1	1
1850	0	0	0	0	0	1	55	0	1	0	1
1851	0	0	0	0	0	1	55	0	1	0	1
1852	0	0	0	0	0	1	25	0	1	1	1
1853	0	0	0	0	0	1	25	0	1	1	1
1854	0	0	0	0	0	1	64	0	1	1	1
1855	0	0	0	0	0	1	36	0	1	1	1
1856	0	0	0	0	0	1	36	0	1	1	1
1857	0	0	0	0	0	1	36	0	1	1	1
1858	0	0	0	0	0	1	38	1	1	1	1
1859	0	0	0	0	0	1	38	1	1	1	1
1860	0	0	0	0	0	1	41	0	1	1	1
1861	0	0	0	0	0	1	41	0	1	1	1
1862	0	0	0	0	0	1	62	1	1	1	0
1863	0	0	0	0	0	1	23	0	0	1	1
1864	0	0	0	0	0	1	23	0	0	1	1
1865	0	0	0	0	0	0	60	0	1	1	0
1866	0	0	0	0	0	0	35	0	0	1	0
1867	0	0	0	0	0	1	35	1	1	1	1
1868	0	0	0	0	0	0	35	0	1	1	0
1869	0	0	0	0	0	0	35	0	1	1	0
1870	0	0	0	0	0	1	67	0	1	1	1
1871	0	0	0	0	0	0	45	0	1	1	1
1872	0	0	0	0	0	1	45	0	1	1	0
1873	0	0	0	0	0	1	45	0	1	1	0
1874	0	0	0	0	0	0	30	0	0	1	1
1875	0	0	0	0	0	0	30	0	0	1	1
1876	0	0	0	0	0	0	43	0	1	0	1
1877	0	0	0	0	0	0	43	0	1	0	1
1878	0	0	0	0	0	1	39	0	1	1	0
1879	0	0	0	0	0	1	39	0	1	1	0
1880	0	0	0	0	0	0	45	0	1	1	1
1881	0	0	0	0	0	0	45	0	1	1	1
1882	0	0	0	0	0	0	30	0	1	1	0
1883	0	0	0	0	0	0	30	0	1	1	0
1884	0	0	0	0	0	1	45	0	1	1	1
1885	0	0	0	0	0	0	30	0	1	1	1
1886	0	0	0	0	0	0	30	0	1	1	1
1887	0	0	0	0	0	1	60	0	1	1	0
1888	0	0	0	0	0	1	60	0	1	1	0
1889	0	0	0	0	0	0	40	0	1	1	1
1890	0	0	0	0	0	0	40	0	1	1	1
1891	0	0	0	0	0	1	30	0	1	1	1
1892	0	0	0	0	0	1	30	0	1	1	1
1893	0	0	0	0	0	0	35	0	1	1	1
1894	0	0	0	0	0	1	27	0	0	1	0
1895	0	0	0	0	0	1	27	0	0	1	0
1896	0	0	0	0	0	1	27	0	0	1	0
1897	0	0	0	0	0	1	27	0	0	1	0
1898	0	0	0	0	0	0	60	0	0	1	0
1899	0	0	0	0	0	0	45	0	1	1	0
1900	0	0	0	0	0	0	35	0	0	1	0
1901	0	0	0	0	0	0	35	0	0	1	0
1902	0	0	0	0	0	1	30	0	0	1	0
1903	0	0	0	0	0	1	30	0	0	1	0
1904	0	0	0	0	0	1	23	0	0	1	0
1905	0	0	0	0	0	1	35	0	0	1	1
1906	0	0	0	0	0	1	70	0	1	1	1
1907	0	0	0	0	0	1	70	0	1	1	1
1908	0	0	0	0	0	1	70	0	1	1	1
1909	0	0	0	0	0	1	53	0	1	1	1
1910	0	0	0	0	0	1	53	0	1	1	1
1911	0	0	0	0	0	0	59	0	1	1	0
1912	0	0	0	0	0	1	65	0	0	1	1
1913	0	0	0	0	0	0	25	0	0	1	0
1914	0	0	0	0	0	0	25	0	0	1	0
1915	0	0	0	0	0	1	25	0	0	1	0
1916	0	0	0	0	0	1	30	0	0	1	0
1917	0	0	0	0	0	1	62	0	0	1	0
1918	0	0	0	0	0	1	69	0	0	1	0
1919	0	0	0	0	0	1	69	0	0	1	0
1920	0	0	0	0	0	1	50	0	0	1	0
1921	0	0	0	0	0	1	30	0	0	1	0
1922	0	0	0	0	0	1	30	0	0	1	0
1923	0	0	0	0	0	1	30	0	0	1	0
1924	0	0	0	0	0	0	40	0	0	1	0
1925	0	0	0	0	0	1	35	0	0	1	0
1926	0	0	0	0	0	1	35	0	0	1	0
1927	0	0	0	0	0	1	38	1	1	1	0
1928	0	0	0	0	0	1	38	1	1	1	0
1929	0	0	0	0	0	1	33	0	0	1	0
1930	0	0	0	0	0	0	40	0	0	1	0
1931	0	0	0	0	0	1	19	0	0	0	1
1932	0	0	0	0	0	0	19	0	1	1	0
1933	0	0	0	0	0	0	69	0	1	1	1
1934	0	0	0	0	0	0	45	0	0	1	0
1935	0	0	0	0	0	0	48	0	0	1	0
1936	0	0	0	0	0	0	48	0	0	1	0
1937	0	0	0	0	0	0	30	0	0	1	0
1938	0	0	0	0	0	0	71	0	1	1	0
1939	0	0	0	0	0	0	71	0	1	1	0
1940	0	0	0	0	0	0	35	0	0	1	0
1941	0	0	0	0	0	0	40	0	0	1	0
1942	0	0	0	0	0	1	28	1	0	1	0
1943	0	0	0	0	0	1	28	1	0	1	0
1944	0	0	0	0	0	0	37	0	1	1	0
1945	0	0	0	0	0	0	37	0	1	1	0
1946	0	0	0	0	0	0	37	0	1	1	0
1947	0	0	0	0	0	0	65	0	0	1	0
1948	0	0	0	0	0	0	55	0	0	1	0
1949	0	0	0	0	0	0	55	0	0	1	0
1950	0	0	0	0	0	0	37	0	1	1	1
1951	0	0	0	0	0	0	37	0	1	1	1
1952	0	0	0	0	0	0	52	0	0	1	0
1953	0	0	0	0	0	0	52	0	0	1	0
1954	0	0	0	0	0	0	33	0	1	1	0
1955	0	0	0	0	0	1	60	0	1	1	0
1956	0	0	0	0	0	0	23	0	0	1	0
1957	0	0	0	0	0	0	40	0	0	1	0
1958	0	0	0	0	0	0	50	0	0	1	0
1959	0	0	0	0	0	0	50	0	0	1	0
1960	0	0	0	0	0	0	50	0	0	1	0
1961	0	0	0	0	0	1	35	0	1	1	0
1962	0	0	0	0	0	1	62	0	1	1	0
1963	0	0	0	0	0	1	62	0	1	1	1
1964	0	0	0	0	0	1	62	0	1	1	1
1965	0	0	0	0	0	1	51	0	1	1	0
1966	0	0	0	0	0	1	51	0	1	1	0
1967	0	0	0	0	0	0	50	0	0	1	0
1968	0	0	0	0	0	0	40	0	1	1	0
1969	0	0	0	0	0	0	40	0	1	1	0
1970	0	0	0	0	0	0	54	0	1	1	0
1971	0	0	0	0	0	0	38	0	0	1	0
1972	0	0	0	0	0	0	43	1	0	1	1
1973	0	0	0	0	0	0	34	0	0	1	1
1974	0	0	0	0	0	0	34	0	0	1	1
1975	0	0	0	0	0	0	43	0	0	1	0
1976	0	0	0	0	0	0	43	0	0	1	0
1977	0	0	0	0	0	0	38	0	0	1	1
1978	0	0	0	0	0	0	38	0	0	1	1
1979	0	0	0	0	0	0	39	0	0	1	1
1980	0	0	0	0	0	0	39	0	0	1	1
1981	0	0	0	0	0	0	48	0	0	1	1
1982	0	0	0	0	0	0	34	0	0	1	0
1983	0	0	0	0	0	0	34	0	0	1	0
1984	0	0	0	0	0	0	39	0	0	1	1
1985	0	0	0	0	0	1	53	0	0	0	0
1986	0	0	0	0	0	0	38	0	0	1	1
1987	0	0	0	0	0	0	42	0	0	1	1
1988	0	0	0	0	0	0	42	0	0	1	1
1989	0	0	0	0	0	0	26	0	0	1	0
1990	0	0	0	0	0	0	26	0	0	1	0
1991	0	0	0	0	0	0	71	0	0	1	1
1992	0	0	0	0	0	0	28	0	0	1	1
1993	0	0	0	0	0	0	28	0	0	1	1
1994	0	0	0	0	0	0	49	0	0	1	0
1995	0	0	0	0	0	0	49	0	0	1	0
1996	0	0	0	0	0	0	49	0	0	1	0
1997	0	0	0	0	0	0	49	0	0	1	0
1998	0	0	0	0	0	0	49	0	0	1	0
1999	0	0	0	0	0	0	27	0	0	1	0
2000	0	0	0	0	0	0	27	0	0	1	0
2001	0	0	0	0	0	0	29	0	0	1	1
2002	0	0	0	0	0	0	66	0	0	1	1
2003	0	0	0	0	0	0	32	0	0	1	1
2004	0	0	0	0	0	0	43	0	0	1	1
2005	0	0	0	0	0	0	43	0	0	1	1
2006	0	0	0	0	0	0	33	0	0	1	1
2007	0	0	0	0	0	0	33	0	0	1	1
2008	0	0	0	0	0	0	30	0	0	1	1
2009	0	0	0	0	0	0	34	0	0	1	1
2010	0	0	0	0	0	0	33	0	0	1	1
2011	0	0	0	0	0	0	30	0	0	1	1
2012	0	0	0	0	0	0	30	0	0	1	1
2013	0	0	0	0	0	0	30	0	0	1	1
2014	0	0	0	0	0	0	30	0	0	1	1
2015	0	0	0	0	0	0	40	0	0	1	1
2016	0	0	0	0	0	0	40	0	0	1	1
2017	0	0	0	0	0	0	19	0	0	1	1
2018	0	0	0	0	0	0	24	0	0	1	1
2019	0	0	0	0	0	0	37	0	0	1	1
2020	0	0	0	0	0	0	37	0	0	1	1
2021	0	0	0	0	0	0	37	0	0	1	1
2022	0	0	0	0	0	0	34	0	0	1	1
2023	0	0	0	0	0	0	34	0	0	1	1
2024	0	0	0	0	0	0	34	0	0	1	1
2025	0	0	0	0	0	0	45	0	0	1	0
2026	0	0	0	0	0	0	45	0	0	1	0
2027	0	0	0	0	0	0	37	0	0	1	0
2028	0	0	0	0	0	0	37	0	0	1	0
2029	0	0	0	0	0	0	42	0	0	1	1
2030	0	0	0	0	0	0	42	0	0	1	1
2031	0	0	0	0	0	0	43	0	0	1	1
2032	0	0	0	0	0	0	43	0	0	1	1
2033	0	0	0	0	0	0	48	0	0	1	1
2034	0	0	0	0	0	0	48	0	0	1	1
2035	0	0	0	0	0	0	39	0	0	1	1
2036	0	0	0	0	0	0	36	0	0	1	1
2037	0	0	0	0	0	0	44	0	0	1	1
2038	0	0	0	0	0	0	44	0	0	1	1
2039	0	0	0	0	0	0	41	0	1	1	1
2040	0	0	0	0	0	1	25	0	1	1	0
2041	0	0	0	0	0	1	25	0	1	1	0
2042	0	0	0	0	0	1	25	0	1	1	0
2043	0	0	0	0	0	0	30	0	1	1	1
2044	0	0	0	0	0	0	30	0	1	1	1
2045	0	0	0	0	0	0	38	0	1	1	1
2046	0	0	0	0	0	0	38	0	1	1	1
2047	0	0	0	0	0	0	50	0	1	1	1
2048	0	0	0	0	0	0	50	0	1	1	1
2049	0	0	0	0	0	0	55	0	1	0	1
2050	0	0	0	0	0	0	43	0	0	1	0
2051	0	0	0	0	0	0	43	0	0	1	0
2052	0	0	0	0	0	0	43	0	0	1	0
2053	0	0	0	0	0	0	62	0	0	1	0
2054	0	0	0	0	0	0	39	0	1	1	1
2055	0	0	0	0	0	0	39	0	1	1	1
2056	0	0	0	0	0	1	25	0	1	1	1
2057	0	0	0	0	0	1	39	0	1	1	1
2058	0	0	0	0	0	1	39	0	1	1	1
2059	0	0	0	0	0	1	39	0	1	1	1
2060	0	0	0	0	0	0	62	0	0	1	1
2061	0	0	0	0	0	0	62	0	0	1	1
2062	0	0	0	0	0	0	68	0	0	1	1
2063	0	0	0	0	0	1	50	0	1	1	0
2064	0	0	0	0	0	1	50	0	1	1	0
2065	0	0	0	0	0	0	45	0	1	1	0
2066	0	0	0	0	0	0	45	0	1	1	0
2067	0	0	0	0	0	0	36	0	1	0	1
2068	0	0	0	0	0	0	50	0	0	1	1
2069	0	0	0	0	0	0	40	1	1	1	1
2070	0	0	0	0	0	0	40	1	1	1	1
2071	0	0	0	0	0	1	46	1	1	1	1
2072	0	0	0	0	0	1	46	1	1	1	1
2073	0	0	0	0	0	1	72	1	0	1	1
2074	0	0	0	0	0	0	55	0	0	1	1
2075	0	0	0	0	0	0	55	0	0	1	1
2076	0	0	0	0	0	0	28	0	1	1	1
2077	0	0	0	0	0	0	28	0	1	1	1
2078	0	0	0	0	0	0	55	0	0	1	1
2079	0	0	0	0	0	0	55	0	0	1	1
2080	0	0	0	0	0	0	32	0	0	1	0
2081	0	0	0	0	0	0	32	0	0	1	0
2082	0	0	0	0	0	0	32	0	0	1	0
2083	0	0	0	0	0	0	37	0	0	1	0
2084	0	0	0	0	0	0	37	0	0	1	0
2085	0	0	0	0	0	0	40	0	0	1	1
2086	0	0	0	0	0	0	40	0	0	1	1
2087	0	0	0	0	0	0	30	0	0	1	0
2088	0	0	0	0	0	0	30	0	0	1	0
2089	0	0	0	0	0	0	27	0	0	1	0
2090	0	0	0	0	0	0	55	0	0	1	0
2091	0	0	0	0	0	0	55	0	0	1	0
2092	0	0	0	0	0	0	55	0	0	1	0
2093	0	0	0	0	0	0	47	0	0	1	0
2094	0	0	0	0	0	0	47	0	0	1	0
2095	0	0	0	0	0	0	47	0	0	1	0
2096	0	0	0	0	0	0	42	0	0	1	0
2097	0	0	0	0	0	0	30	0	0	1	0
2098	0	0	0	0	0	0	30	0	0	1	0
2099	0	0	0	0	0	0	30	0	0	1	0
[truncated: 46,263 more rows]

## Sheet: Variable Description
s/n	Symbol	Definition and Unit of Measurement
1	caseid	Individual Identification Number
2	insured	Equals 1 if an individual is enrolled for any type of health insurance, and 0 if an individual does not have any health insurance.
3	insure_cbi	Equals 1 if an individual is enrolled for community-based health insurance (CBHI), and 0 if an individual does not have CBHI.
4	insure_ebi	Equals 1 if an individual is enrolled for employer-sponsored health insurance, and 0 if an individual does not have employer-sponsored health insurance.
5	insure_pri	Equals 1 if an individual is enrolled for private/commercially purchased health insurance, and 0 if an individual does not have private health insurance.
6	insure_ss	Equals 1 if an individual is enrolled for social security insurance, and 0 if an individual does not have social security insurance.
7	educ_level	Equals 1 if an individual has secondary and tertiary education (classified as the high education group), and 0 if an individual has primary and no education (classified as the low education group).
8	age_hh	Age of household head (years).
9	own_bank_acc	Equals 1 if an individual has a bank account and 0 if an individual does not have a bank account.
10	wealth	This implies wealth level and is equal to 1 if an individual belongs to a high-income or middle-income group, and 0 if an individual belongs to a low-income group. The Nigeria Demographic and Health Survey (DHS) divides households into five wealth quintiles: poorest, poorer, middle, richer, and richest. For this study, the poorest and poorer are classified as the low-income group; the middle quin…
11	marital	Equals 1 if an individual is married, and 0 if an individual is single or unmarried.
12	emplo_type	Equals 1 for year-round employment, and 0 if an individual is engaged in seasonal/occasional employment.
